# Supplementary material for: Gradual acquisition of immunity to severe malaria with increasing exposure
Source: Proc Biol Sci. 2015 Feb 22;282(1801):20142657. doi: 10.1098/rspb.2014.2657 (PMC4309004; doi:10.1098/rspb.2014.2657)
Supplement: Supplementary data [file rspb20142657supp2.xls]

## Sheet: Tanzania, symptoms
region	district	ward	died	age (years)	severe anaemia	respiratory distress	cerebral malaria	altitude (metres, population-weighted by ward)	altitude band
Kilimanjaro	Hai	Hai Mjini	0	8	0	1	1	924.109	2
Kilimanjaro	Hai	Hai Mjini	0	1.34702	0	0	0	924.109	2
Kilimanjaro	Hai	Hai Mjini	0	2	1	0	0	924.109	2
Kilimanjaro	Hai	Hai Mjini	0	11	0	0	0	924.109	2
Kilimanjaro	Hai	Hai Mjini	1	8.22177	0	1	0	924.109	2
Kilimanjaro	Hai	Hai Mjini	0	22	0	0	0	924.109	2
Kilimanjaro	Hai	Hai Mjini	0	3.28816	1	0	1	924.109	2
Kilimanjaro	Hai	Hai Mjini	0	11	0	0	1	924.109	2
Kilimanjaro	Hai	Hai Mjini	0	2.17112	0	1	0	924.109	2
Kilimanjaro	Hai	Hai Mjini	0	2.43669	0	0	0	924.109	2
Kilimanjaro	Hai	Hai Mjini	0	2.14921	0	0	0	924.109	2
Kilimanjaro	Hai	Hai Mjini	0	0.621492	0	0	0	924.109	2
Kilimanjaro	Hai	Hai Mjini	0	4.78576	0	0	0	924.109	2
Kilimanjaro	Hai	Hai Mjini	0	7.19781	0	0	0	924.109	2
Kilimanjaro	Hai	Hai Mjini	0	2.10541	0	0	0	924.109	2
Kilimanjaro	Hai	Machame Kaskazini	0	2.6694	0	0	0	1108.35	2
Kilimanjaro	Hai	Machame Kusini	0	0.843258	1	0	0	894.443	2
Kilimanjaro	Hai	Machame Kusini	0	2.73511	1	0	0	894.443	2
Kilimanjaro	Hai	Machame Kusini	0	2.49418	0	0	0	894.443	2
Kilimanjaro	Hai	Machame Kusini	0	0.386037	0	0	0	894.443	2
Kilimanjaro	Hai	Machame Kusini	0	2	1	0	0	894.443	2
Kilimanjaro	Hai	Machame Kusini	0	3.51266	0	0	0	894.443	2
Kilimanjaro	Hai	Machame Kusini	0	1.9822	0	0	0	894.443	2
Kilimanjaro	Hai	Machame Kusini	0	0.963723	0	0	0	894.443	2
Kilimanjaro	Hai	Machame Kusini	0	0.317591	1	0	0	894.443	2
Kilimanjaro	Hai	Machame Kusini	0	1.89459	0	0	0	894.443	2
Kilimanjaro	Hai	Machame Kusini	0	1.6783	1	0	0	894.443	2
Kilimanjaro	Hai	Machame Kusini	0	4.19439	0	0	1	894.443	2
Kilimanjaro	Hai	Machame Kusini	0	35.8193	0	0	0	894.443	2
Kilimanjaro	Hai	Machame Kusini	0	2.04244	0	0	0	894.443	2
Kilimanjaro	Hai	Machame Kusini	0	8	0	0	0	894.443	2
Kilimanjaro	Hai	Machame Kusini	0	14	0	0	0	894.443	2
Kilimanjaro	Hai	Machame Kusini	0	4.00548	0	0	0	894.443	2
Kilimanjaro	Hai	Machame Kusini	0	1.88364	0	0	1	894.443	2
Kilimanjaro	Hai	Machame Kusini	0	2.64203	0	0	0	894.443	2
Kilimanjaro	Hai	Machame Kusini	0	16.1561	0	0	0	894.443	2
Kilimanjaro	Hai	Machame Kusini	0	0.91718	0	0	0	894.443	2
Kilimanjaro	Hai	Machame Kusini	0	2.26968	0	0	0	894.443	2
Kilimanjaro	Hai	Machame Kusini	0	3.51814	0	0	1	894.443	2
Kilimanjaro	Hai	Machame Kusini	0	3.15127	0	0	0	894.443	2
Kilimanjaro	Hai	Machame Kusini	0	3.01164	1	1	0	894.443	2
Kilimanjaro	Hai	Machame Kusini	0	27	0	0	0	894.443	2
Kilimanjaro	Hai	Machame Kusini	0	5.73032	0	0	0	894.443	2
Kilimanjaro	Hai	Machame Kusini	0	3.35113	0	0	0	894.443	2
Kilimanjaro	Hai	Machame Kusini	0	0.72553	0	0	0	894.443	2
Kilimanjaro	Hai	Machame Kusini	0	2.28063	0	0	0	894.443	2
Kilimanjaro	Hai	Machame Kusini	0	3.01164	0	0	0	894.443	2
Kilimanjaro	Hai	Machame Kusini	0	1.62628	0	0	0	894.443	2
Kilimanjaro	Hai	Machame Kusini	0	4.34771	0	0	0	894.443	2
Kilimanjaro	Hai	Machame Kusini	0	3.30459	0	0	0	894.443	2
Kilimanjaro	Hai	Machame Kusini	0	2.65845	1	0	0	894.443	2
Kilimanjaro	Hai	Machame Kusini	0	5	0	0	0	894.443	2
Kilimanjaro	Hai	Machame Kusini	0	4	1	0	0	894.443	2
Kilimanjaro	Hai	Machame Kusini	0	0.919918	1	0	0	894.443	2
Kilimanjaro	Hai	Machame Kusini	0	2.93498	1	0	0	894.443	2
Kilimanjaro	Hai	Machame Kusini	0	0.659822	0	0	0	894.443	2
Kilimanjaro	Hai	Machame Kusini	0	45	0	1	0	894.443	2
Kilimanjaro	Hai	Machame Kusini	0	4.282	0	0	0	894.443	2
Kilimanjaro	Hai	Machame Kusini	0	2.80356	1	0	0	894.443	2
Kilimanjaro	Hai	Machame Kusini	0	2.69405	0	0	0	894.443	2
Kilimanjaro	Hai	Machame Kusini	0	1.75496	0	0	0	894.443	2
Kilimanjaro	Hai	Machame Kusini	0	2.9076	0	0	0	894.443	2
Kilimanjaro	Hai	Machame Kusini	0	3.70157	0	0	0	894.443	2
Kilimanjaro	Hai	Machame Kusini	0	2.11636	0	0	1	894.443	2
Kilimanjaro	Hai	Machame Kusini	0	1.48939	1	0	1	894.443	2
Kilimanjaro	Hai	Machame Kusini	0	1.44558	0	0	0	894.443	2
Kilimanjaro	Hai	Machame Kusini	0	2.74059	1	0	1	894.443	2
Kilimanjaro	Hai	Machame Kusini	0	0.722793	1	0	0	894.443	2
Kilimanjaro	Hai	Machame Kusini	0	1	1	0	0	894.443	2
Kilimanjaro	Hai	Machame Kusini	0	2.52977	0	0	0	894.443	2
Kilimanjaro	Hai	Machame Kusini	0	37	0	0	0	894.443	2
Kilimanjaro	Hai	Machame Kusini	0	2.97057	0	0	0	894.443	2
Kilimanjaro	Hai	Machame Kusini	0	15	1	0	0	894.443	2
Kilimanjaro	Hai	Machame Kusini	0	3.41684	1	0	0	894.443	2
Kilimanjaro	Hai	Machame Kusini	0	3	1	0	0	894.443	2
Kilimanjaro	Hai	Machame Kusini	0	20	0	0	0	894.443	2
Kilimanjaro	Hai	Machame Kusini	0	2	0	0	0	894.443	2
Kilimanjaro	Hai	Machame Kusini	0	2	0	0	0	894.443	2
Kilimanjaro	Hai	Machame Kusini	0	2.66119	0	0	0	894.443	2
Kilimanjaro	Hai	Machame Kusini	0	4.88433	0	0	0	894.443	2
Kilimanjaro	Hai	Machame Kusini	0	4.0219	0	0	0	894.443	2
Kilimanjaro	Hai	Machame Kusini	0	4.25188	0	0	0	894.443	2
Kilimanjaro	Hai	Machame Kusini	0	2	0	0	0	894.443	2
Kilimanjaro	Hai	Machame Kusini	0	4.27379	0	0	0	894.443	2
Kilimanjaro	Hai	Machame Kusini	0	4.44901	0	0	0	894.443	2
Kilimanjaro	Hai	Machame Kusini	0	0.320329	1	0	0	894.443	2
Kilimanjaro	Hai	Machame Kusini	0	4.12594	0	0	0	894.443	2
Kilimanjaro	Hai	Machame Kusini	0	4	0	0	0	894.443	2
Kilimanjaro	Hai	Machame Kusini	0	6	0	0	0	894.443	2
Kilimanjaro	Hai	Machame Kusini	0	1.9384	1	0	0	894.443	2
Kilimanjaro	Hai	Machame Kusini	0	0.334018	1	0	0	894.443	2
Kilimanjaro	Hai	Machame Kusini	0	1.64271	1	0	0	894.443	2
Kilimanjaro	Hai	Machame Kusini	0	3.18686	0	0	0	894.443	2
Kilimanjaro	Hai	Machame Kusini	0	0.629706	1	0	0	894.443	2
Kilimanjaro	Hai	Machame Kusini	0	2.20397	1	0	0	894.443	2
Kilimanjaro	Hai	Machame Kusini	0	3.6386	1	0	0	894.443	2
Kilimanjaro	Hai	Machame Kusini	0	0.388775	0	0	0	894.443	2
Kilimanjaro	Hai	Machame Kusini	0	3.31827	1	0	0	894.443	2
Kilimanjaro	Hai	Machame Kusini	0	1.65366	0	0	0	894.443	2
Kilimanjaro	Hai	Machame Kusini	0	4.73101	0	0	0	894.443	2
Kilimanjaro	Hai	Machame Kusini	0	0.835044	0	0	0	894.443	2
Kilimanjaro	Hai	Machame Kusini	0	1.01574	0	1	0	894.443	2
Kilimanjaro	Hai	Machame Kusini	0	3.57563	0	0	0	894.443	2
Kilimanjaro	Hai	Machame Kusini	0	11.0664	0	0	1	894.443	2
Kilimanjaro	Hai	Machame Kusini	0	1.43737	0	0	0	894.443	2
Kilimanjaro	Hai	Machame Kusini	0	2.00137	1	0	0	894.443	2
Kilimanjaro	Hai	Machame Kusini	0	1.4976	0	0	0	894.443	2
Kilimanjaro	Hai	Machame Kusini	0	1.92197	0	0	1	894.443	2
Kilimanjaro	Hai	Machame Kusini	0	1.6564	0	0	0	894.443	2
Kilimanjaro	Hai	Machame Kusini	0	12.6352	0	0	0	894.443	2
Kilimanjaro	Hai	Machame Kusini	0	2.57906	0	0	0	894.443	2
Kilimanjaro	Hai	Machame Kusini	0	1.84805	0	0	0	894.443	2
Kilimanjaro	Hai	Machame Kusini	0	4.06023	1	0	0	894.443	2
Kilimanjaro	Hai	Machame Kusini	0	0.479124	0	1	0	894.443	2
Kilimanjaro	Hai	Machame Kusini	0	1.07597	1	0	0	894.443	2
Kilimanjaro	Hai	Machame Kusini	0	2.67488	0	0	0	894.443	2
Kilimanjaro	Hai	Machame Kusini	0	4.7885	0	0	0	894.443	2
Kilimanjaro	Hai	Machame Kusini	0	3.55647	0	0	0	894.443	2
Kilimanjaro	Hai	Machame Kusini	0	0.11499	0	0	0	894.443	2
Kilimanjaro	Hai	Machame Kusini	0	1.37166	0	0	0	894.443	2
Kilimanjaro	Hai	Machame Kusini	0	8	0	0	0	894.443	2
Kilimanjaro	Hai	Machame Kusini	0	1.64819	0	0	0	894.443	2
Kilimanjaro	Hai	Machame Kusini	0	2.83915	1	0	0	894.443	2
Kilimanjaro	Hai	Machame Kusini	0	2.16838	0	1	0	894.443	2
Kilimanjaro	Hai	Machame Kusini	0	25	1	0	0	894.443	2
Kilimanjaro	Hai	Machame Kusini	0	2.14374	0	0	0	894.443	2
Kilimanjaro	Hai	Machame Kusini	0	1.31964	0	0	1	894.443	2
Kilimanjaro	Hai	Machame Kusini	0	0.887064	0	0	0	894.443	2
Kilimanjaro	Hai	Machame Kusini	0	3	0	0	0	894.443	2
Kilimanjaro	Hai	Machame Kusini	0	3.59206	0	0	1	894.443	2
Kilimanjaro	Hai	Machame Kusini	0	2.20397	0	0	0	894.443	2
Kilimanjaro	Hai	Machame Kusini	0	3.09103	0	0	0	894.443	2
Kilimanjaro	Hai	Machame Kusini	0	2.71321	0	0	0	894.443	2
Kilimanjaro	Hai	Machame Kusini	0	27.0993	1	0	0	894.443	2
Kilimanjaro	Hai	Machame Kusini	0	0.580424	1	0	0	894.443	2
Kilimanjaro	Hai	Machame Kusini	0	25	0	0	1	894.443	2
Kilimanjaro	Hai	Machame Kusini	0	0.388775	0	0	0	894.443	2
Kilimanjaro	Hai	Machame Kusini	0	0.991102	0	0	0	894.443	2
Kilimanjaro	Hai	Machame Kusini	0	4.27105	1	0	0	894.443	2
Kilimanjaro	Hai	Machame Kusini	0	5	1	0	0	894.443	2
Kilimanjaro	Hai	Machame Kusini	0	1.13347	0	0	0	894.443	2
Kilimanjaro	Hai	Machame Kusini	0	4.42163	0	0	1	894.443	2
Kilimanjaro	Hai	Machame Kusini	0	1	0	0	1	894.443	2
Kilimanjaro	Hai	Machame Kusini	0	2.31896	0	0	0	894.443	2
Kilimanjaro	Hai	Machame Kusini	0	2.79535	0	0	0	894.443	2
Kilimanjaro	Hai	Machame Kusini	0	2.24504	0	0	0	894.443	2
Kilimanjaro	Hai	Machame Kusini	0	2.49966	0	0	0	894.443	2
Kilimanjaro	Hai	Machame Kusini	0	2.74059	0	0	0	894.443	2
Kilimanjaro	Hai	Machame Mashariki	1	5.80424	0	1	0	1179.3	2
Kilimanjaro	Hai	Machame Mashariki	1	10	0	1	1	1179.3	2
Kilimanjaro	Hai	Masama Kusini	0	1.8809	0	1	0	988.251	2
Kilimanjaro	Hai	Masama Kusini	0	0.462697	1	0	1	988.251	2
Kilimanjaro	Hai	Masama Kusini	0	0.804928	1	0	0	988.251	2
Kilimanjaro	Hai	Masama Kusini	0	25.2047	0	0	0	988.251	2
Kilimanjaro	Hai	Masama Kusini	0	4.4627	0	0	0	988.251	2
Kilimanjaro	Hai	Masama Kusini	0	1.31417	0	0	0	988.251	2
Kilimanjaro	Hai	Masama Kusini	0	24.4846	0	0	0	988.251	2
Kilimanjaro	Hai	Masama Kusini	0	0.454483	0	0	0	988.251	2
Kilimanjaro	Hai	Masama Kusini	0	20.397	0	0	0	988.251	2
Kilimanjaro	Hai	Masama Kusini	0	0.566735	0	1	1	988.251	2
Kilimanjaro	Hai	Masama Kusini	0	3.45243	0	0	0	988.251	2
Kilimanjaro	Hai	Masama Kusini	0	28	0	0	0	988.251	2
Kilimanjaro	Hai	Masama Kusini	0	34	0	0	0	988.251	2
Kilimanjaro	Hai	Masama Kusini	0	20.8104	0	0	0	988.251	2
Kilimanjaro	Hai	Masama Kusini	0	19.3292	0	1	0	988.251	2
Kilimanjaro	Hai	Masama Kusini	0	5	0	0	0	988.251	2
Kilimanjaro	Hai	Masama Kusini	0	0.939083	0	0	0	988.251	2
Kilimanjaro	Hai	Masama Kusini	0	2.14648	0	0	0	988.251	2
Kilimanjaro	Hai	Masama Kusini	0	2.59822	0	0	1	988.251	2
Kilimanjaro	Hai	Masama Kusini	0	2.48597	0	0	0	988.251	2
Kilimanjaro	Hai	Masama Kusini	0	27	0	0	0	988.251	2
Kilimanjaro	Hai	Masama Kusini	0	3	0	0	0	988.251	2
Kilimanjaro	Hai	Masama Kusini	0	2.27515	0	0	0	988.251	2
Kilimanjaro	Hai	Masama Magharibi	0	55	1	0	0	1337.81	3
Kilimanjaro	Hai	Masama Magharibi	0	26.3929	0	0	0	1337.81	3
Kilimanjaro	Hai	Masama Magharibi	0	18	0	1	0	1337.81	3
Kilimanjaro	Hai	Masama Magharibi	0	5	0	1	0	1337.81	3
Kilimanjaro	Hai	Masama Magharibi	0	24.5722	0	0	0	1337.81	3
Kilimanjaro	Hai	Masama Rundugai	0	3.14305	0	0	0	902.182	2
Kilimanjaro	Hai	Masama Rundugai	0	1.48118	1	0	0	902.182	2
Kilimanjaro	Hai	Masama Rundugai	0	0.429843	0	0	1	902.182	2
Kilimanjaro	Hai	Masama Rundugai	0	10	1	0	0	902.182	2
Kilimanjaro	Hai	Masama Rundugai	0	0.169747	0	0	0	902.182	2
Kilimanjaro	Hai	Masama Rundugai	0	2.16016	0	0	0	902.182	2
Kilimanjaro	Hai	Masama Rundugai	0	10	0	0	1	902.182	2
Kilimanjaro	Hai	Masama Rundugai	0	3.20876	0	0	0	902.182	2
Kilimanjaro	Hai	Masama Rundugai	0	0.870637	0	0	0	902.182	2
Kilimanjaro	Hai	Masama Rundugai	0	61	0	1	0	902.182	2
Kilimanjaro	Hai	Masama Rundugai	0	4.86516	0	0	0	902.182	2
Kilimanjaro	Hai	Masama Rundugai	0	2.02327	1	0	0	902.182	2
Kilimanjaro	Hai	Masama Rundugai	0	2.39014	0	0	0	902.182	2
Kilimanjaro	Hai	Masama Rundugai	0	3.61396	0	0	0	902.182	2
Kilimanjaro	Hai	Masama Rundugai	0	5.58522	1	1	0	902.182	2
Kilimanjaro	Hai	Masama Rundugai	0	2.00685	0	0	0	902.182	2
Kilimanjaro	Hai	Masama Rundugai	0	20.0657	0	0	0	902.182	2
Kilimanjaro	Hai	Masama Rundugai	0	0.344969	0	0	0	902.182	2
Kilimanjaro	Hai	Masama Rundugai	0	1.34155	1	0	0	902.182	2
Kilimanjaro	Hai	Masama Rundugai	0	22.2834	1	0	0	902.182	2
Kilimanjaro	Hai	Masama Rundugai	0	11	0	0	0	902.182	2
Kilimanjaro	Hai	Siha Kaskazini	0	30.5243	1	0	0	1248.13	3
Kilimanjaro	Hai	Siha Kaskazini	0	13	0	0	0	1248.13	3
Kilimanjaro	Hai	Siha Kati	1	30	0	0	0	1236.65	3
Kilimanjaro	Hai	Siha Kati	0	8	1	0	0	1236.65	3
Kilimanjaro	Hai	Siha Kati	0	6.44216	0	0	1	1236.65	3
Kilimanjaro	Hai	Siha Kati	0	0.599589	0	1	1	1236.65	3
Kilimanjaro	Hai	Siha Kati	0	18	0	0	0	1236.65	3
Kilimanjaro	Hai	Siha Kati	0	0.837782	1	0	1	1236.65	3
Kilimanjaro	Hai	Siha Kati	0	0.429843	0	0	1	1236.65	3
Kilimanjaro	Hai	Siha Kati	0	1.38261	0	0	0	1236.65	3
Kilimanjaro	Hai	Siha Kati	0	1.59617	0	0	0	1236.65	3
Kilimanjaro	Hai	Siha Kati	0	70	0	0	0	1236.65	3
Kilimanjaro	Hai	Siha Magharibi	0	39	0	0	0	1396.97	3
Kilimanjaro	Hai	Siha Mashariki	0	4.53662	0	1	0	1312.58	3
Kilimanjaro	Hai	Siha Mashariki	0	1.43463	0	1	0	1312.58	3
Kilimanjaro	Hai	Siha Mashariki	0	12	0	0	0	1312.58	3
Kilimanjaro	Moshi Rural	Arusha Chini	1	2.93498	1	0	0	860.765	2
Kilimanjaro	Moshi Rural	Arusha Chini	0	1	1	0	0	860.765	2
Kilimanjaro	Moshi Rural	Arusha Chini	1	0.616016	0	1	1	860.765	2
Kilimanjaro	Moshi Rural	Arusha Chini	0	1.013	0	0	0	860.765	2
Kilimanjaro	Moshi Rural	Arusha Chini	0	3	0	1	1	860.765	2
Kilimanjaro	Moshi Rural	Arusha Chini	0	1	1	0	0	860.765	2
Kilimanjaro	Moshi Rural	Arusha Chini	0	0.454483	1	0	0	860.765	2
Kilimanjaro	Moshi Rural	Arusha Chini	0	31	0	0	1	860.765	2
Kilimanjaro	Moshi Rural	Arusha Chini	0	8	1	0	0	860.765	2
Kilimanjaro	Moshi Rural	Arusha Chini	0	14.9733	0	0	0	860.765	2
Kilimanjaro	Moshi Rural	Arusha Chini	0	4.18891	0	0	1	860.765	2
Kilimanjaro	Moshi Rural	Arusha Chini	0	4.82135	1	0	0	860.765	2
Kilimanjaro	Moshi Rural	Arusha Chini	0	20.1068	0	0	0	860.765	2
Kilimanjaro	Moshi Rural	Arusha Chini	0	2.04517	1	0	0	860.765	2
Kilimanjaro	Moshi Rural	Arusha Chini	0	30	0	0	0	860.765	2
Kilimanjaro	Moshi Rural	Arusha Chini	0	4	1	0	0	860.765	2
Kilimanjaro	Moshi Rural	Arusha Chini	0	12	0	0	0	860.765	2
Kilimanjaro	Moshi Rural	Arusha Chini	0	11	0	0	0	860.765	2
Kilimanjaro	Moshi Rural	Arusha Chini	0	1.9384	0	0	0	860.765	2
Kilimanjaro	Moshi Rural	Arusha Chini	0	2.00958	1	0	1	860.765	2
Kilimanjaro	Moshi Rural	Arusha Chini	0	4.27926	1	0	0	860.765	2
Kilimanjaro	Moshi Rural	Arusha Chini	0	5	1	0	1	860.765	2
Kilimanjaro	Moshi Rural	Kahe	0	0.517454	0	0	0	867.363	2
Kilimanjaro	Moshi Rural	Kahe	0	3.15674	0	0	0	867.363	2
Kilimanjaro	Moshi Rural	Kahe	0	2.01506	1	0	1	867.363	2
Kilimanjaro	Moshi Rural	Kahe	0	2.86379	1	0	0	867.363	2
Kilimanjaro	Moshi Rural	Kahe	0	22	0	0	0	867.363	2
Kilimanjaro	Moshi Rural	Kahe	1	5.5332	0	0	1	867.363	2
Kilimanjaro	Moshi Rural	Kahe	0	20.9692	0	0	0	867.363	2
Kilimanjaro	Moshi Rural	Kahe	0	3.39493	1	1	1	867.363	2
Kilimanjaro	Moshi Rural	Kahe	0	1.92471	1	0	1	867.363	2
Kilimanjaro	Moshi Rural	Kahe	0	2.43942	1	0	0	867.363	2
Kilimanjaro	Moshi Rural	Kahe	0	1	1	0	0	867.363	2
Kilimanjaro	Moshi Rural	Kahe	0	4.8679	0	0	0	867.363	2
Kilimanjaro	Moshi Rural	Kahe	0	3	1	0	1	867.363	2
Kilimanjaro	Moshi Rural	Kahe	0	3	0	0	0	867.363	2
Kilimanjaro	Moshi Rural	Kahe	0	3.86858	1	0	1	867.363	2
Kilimanjaro	Moshi Rural	Kahe	0	22	0	0	0	867.363	2
Kilimanjaro	Moshi Rural	Kahe	0	4	0	0	0	867.363	2
Kilimanjaro	Moshi Rural	Kahe	1	2.7488	1	1	1	867.363	2
Kilimanjaro	Moshi Rural	Kahe	0	3	1	0	0	867.363	2
Kilimanjaro	Moshi Rural	Kahe	0	2.43942	0	0	0	867.363	2
Kilimanjaro	Moshi Rural	Kahe	0	4.37509	0	0	0	867.363	2
Kilimanjaro	Moshi Rural	Kahe	0	2.06708	0	0	1	867.363	2
Kilimanjaro	Moshi Rural	Kahe	0	0.520192	1	0	0	867.363	2
Kilimanjaro	Moshi Rural	Kahe	0	1.06229	1	0	0	867.363	2
Kilimanjaro	Moshi Rural	Kahe	1	2.22587	0	1	1	867.363	2
Kilimanjaro	Moshi Rural	Kahe	0	2.85284	1	0	1	867.363	2
Kilimanjaro	Moshi Rural	Kahe	0	12	0	0	0	867.363	2
Kilimanjaro	Moshi Rural	Kahe	0	11.1704	1	0	0	867.363	2
Kilimanjaro	Moshi Rural	Kahe	0	6.73238	0	0	1	867.363	2
Kilimanjaro	Moshi Rural	Kahe	0	2.94593	1	0	0	867.363	2
Kilimanjaro	Moshi Rural	Kahe	0	3.83847	1	0	0	867.363	2
Kilimanjaro	Moshi Rural	Kahe	0	3.28542	1	0	0	867.363	2
Kilimanjaro	Moshi Rural	Kahe	0	8.68994	1	0	0	867.363	2
Kilimanjaro	Moshi Rural	Kahe	0	3.27173	0	0	1	867.363	2
Kilimanjaro	Moshi Rural	Kahe	0	22.2122	1	0	0	867.363	2
Kilimanjaro	Moshi Rural	Kahe	0	0.941821	1	0	0	867.363	2
Kilimanjaro	Moshi Rural	Kahe	0	4.03559	1	0	0	867.363	2
Kilimanjaro	Moshi Rural	Kahe	1	10.8501	0	1	1	867.363	2
Kilimanjaro	Moshi Rural	Kahe	0	2.2642	1	1	1	867.363	2
Kilimanjaro	Moshi Rural	Kahe	1	2	0	0	1	867.363	2
Kilimanjaro	Moshi Rural	Kahe	0	2.01506	1	0	1	867.363	2
Kilimanjaro	Moshi Rural	Kahe	0	0.347707	0	0	0	867.363	2
Kilimanjaro	Moshi Rural	Kahe	0	0.616016	0	0	0	867.363	2
Kilimanjaro	Moshi Rural	Kahe	0	1.54689	1	0	1	867.363	2
Kilimanjaro	Moshi Rural	Kahe Mashariki	0	7	1	0	0	868.637	2
Kilimanjaro	Moshi Rural	Kahe Mashariki	0	2.84736	0	0	0	868.637	2
Kilimanjaro	Moshi Rural	Kahe Mashariki	0	15.0226	1	0	0	868.637	2
Kilimanjaro	Moshi Rural	Kahe Mashariki	0	0.900753	0	0	0	868.637	2
Kilimanjaro	Moshi Rural	Kahe Mashariki	0	6	0	0	0	868.637	2
Kilimanjaro	Moshi Rural	Kahe Mashariki	0	4.27652	0	0	0	868.637	2
Kilimanjaro	Moshi Rural	Kahe Mashariki	0	4	0	0	0	868.637	2
Kilimanjaro	Moshi Rural	Kahe Mashariki	0	1.54415	1	0	0	868.637	2
Kilimanjaro	Moshi Rural	Kahe Mashariki	0	2.17659	0	0	0	868.637	2
Kilimanjaro	Moshi Rural	Kahe Mashariki	0	4.39425	0	0	0	868.637	2
Kilimanjaro	Moshi Rural	Kahe Mashariki	0	5.26215	0	0	0	868.637	2
Kilimanjaro	Moshi Rural	Kahe Mashariki	0	2.17933	0	0	0	868.637	2
Kilimanjaro	Moshi Rural	Kahe Mashariki	0	3.83025	0	0	0	868.637	2
Kilimanjaro	Moshi Rural	Kahe Mashariki	0	4.64066	0	0	0	868.637	2
Kilimanjaro	Moshi Rural	Kahe Mashariki	0	4.61054	1	0	0	868.637	2
Kilimanjaro	Moshi Rural	Kahe Mashariki	0	6.4449	0	0	0	868.637	2
Kilimanjaro	Moshi Rural	Kahe Mashariki	0	0.62423	0	0	0	868.637	2
Kilimanjaro	Moshi Rural	Kahe Mashariki	0	0.722793	0	0	1	868.637	2
Kilimanjaro	Moshi Rural	Kahe Mashariki	0	6	1	0	0	868.637	2
Kilimanjaro	Moshi Rural	Kahe Mashariki	0	4	0	0	0	868.637	2
Kilimanjaro	Moshi Rural	Kahe Mashariki	0	27.4552	0	0	0	868.637	2
Kilimanjaro	Moshi Rural	Kibosho Magharibi	0	70	0	0	1	1192.6	2
Kilimanjaro	Moshi Rural	Kibosho Mashariki	0	14	0	0	0	1274.98	3
Kilimanjaro	Moshi Rural	Kilema Kati	1	80	0	0	0	1459.1	3
Kilimanjaro	Moshi Rural	Kilema Kusini	0	28.2875	0	0	0	967.878	2
Kilimanjaro	Moshi Rural	Kilema Kusini	0	2	1	0	0	967.878	2
Kilimanjaro	Moshi Rural	Kilema Kusini	0	7	0	0	0	967.878	2
Kilimanjaro	Moshi Rural	Kilema Kusini	0	3.26899	1	1	0	967.878	2
Kilimanjaro	Moshi Rural	Kilema Kusini	0	1.82615	0	0	0	967.878	2
Kilimanjaro	Moshi Rural	Kilema Kusini	0	10	0	0	0	967.878	2
Kilimanjaro	Moshi Rural	Kimochi	0	2.67762	0	0	1	927.354	2
Kilimanjaro	Moshi Rural	Kimochi	0	5.34976	0	0	0	927.354	2
Kilimanjaro	Moshi Rural	Kimochi	0	2.67762	1	0	0	927.354	2
Kilimanjaro	Moshi Rural	Kindi	0	4.45175	0	0	0	970.811	2
Kilimanjaro	Moshi Rural	Kindi	0	3.3922	0	0	0	970.811	2
Kilimanjaro	Moshi Rural	Kindi	0	4.36961	0	0	0	970.811	2
Kilimanjaro	Moshi Rural	Kindi	0	4.33676	0	0	0	970.811	2
Kilimanjaro	Moshi Rural	Kindi	0	2.6475	1	0	0	970.811	2
Kilimanjaro	Moshi Rural	Kindi	0	2.17933	0	0	0	970.811	2
Kilimanjaro	Moshi Rural	Kindi	0	1.90554	0	0	0	970.811	2
Kilimanjaro	Moshi Rural	Kindi	0	1.55784	0	0	0	970.811	2
Kilimanjaro	Moshi Rural	Kindi	0	4.99658	0	0	0	970.811	2
Kilimanjaro	Moshi Rural	Kindi	0	1.05133	0	0	0	970.811	2
Kilimanjaro	Moshi Rural	Kindi	0	0.908967	1	0	0	970.811	2
Kilimanjaro	Moshi Rural	Kindi	0	10.59	0	0	0	970.811	2
Kilimanjaro	Moshi Rural	Kindi	0	10	0	0	0	970.811	2
Kilimanjaro	Moshi Rural	Kindi	0	0.922656	0	0	0	970.811	2
Kilimanjaro	Moshi Rural	Kindi	0	3.5373	1	0	0	970.811	2
Kilimanjaro	Moshi Rural	Kindi	0	2.83641	1	0	0	970.811	2
Kilimanjaro	Moshi Rural	Kindi	0	0.930869	0	0	1	970.811	2
Kilimanjaro	Moshi Rural	Kindi	0	18	0	0	0	970.811	2
Kilimanjaro	Moshi Rural	Kindi	0	4.54209	1	0	0	970.811	2
Kilimanjaro	Moshi Rural	Kindi	0	1.14716	0	0	1	970.811	2
Kilimanjaro	Moshi Rural	Kindi	0	26.4394	0	0	0	970.811	2
Kilimanjaro	Moshi Rural	Kindi	0	0.651609	1	0	0	970.811	2
Kilimanjaro	Moshi Rural	Kindi	0	1.31417	0	0	0	970.811	2
Kilimanjaro	Moshi Rural	Kindi	0	1.96304	0	0	0	970.811	2
Kilimanjaro	Moshi Rural	Kindi	0	1.577	0	0	0	970.811	2
Kilimanjaro	Moshi Rural	Kindi	0	2.11636	0	0	0	970.811	2
Kilimanjaro	Moshi Rural	Kindi	0	0.490075	1	1	0	970.811	2
Kilimanjaro	Moshi Rural	Kindi	1	4	0	1	1	970.811	2
Kilimanjaro	Moshi Rural	Kindi	0	25	0	0	1	970.811	2
Kilimanjaro	Moshi Rural	Kindi	0	2.82272	0	0	0	970.811	2
Kilimanjaro	Moshi Rural	Kindi	1	27	0	1	1	970.811	2
Kilimanjaro	Moshi Rural	Kindi	0	16	0	1	0	970.811	2
Kilimanjaro	Moshi Rural	Kindi	0	0.862423	0	0	0	970.811	2
Kilimanjaro	Moshi Rural	Kindi	0	4	0	0	1	970.811	2
Kilimanjaro	Moshi Rural	Kindi	0	2.53525	1	0	1	970.811	2
Kilimanjaro	Moshi Rural	Kindi	0	3.51814	0	0	0	970.811	2
Kilimanjaro	Moshi Rural	Kindi	0	27.9096	0	0	0	970.811	2
Kilimanjaro	Moshi Rural	Kindi	0	1.51129	0	0	0	970.811	2
Kilimanjaro	Moshi Rural	Kindi	0	3.51814	0	0	1	970.811	2
Kilimanjaro	Moshi Rural	Kindi	0	1.81793	1	0	0	970.811	2
Kilimanjaro	Moshi Rural	Kindi	0	44	0	0	1	970.811	2
Kilimanjaro	Moshi Rural	Kindi	0	2.73238	0	0	0	970.811	2
Kilimanjaro	Moshi Rural	Kirima	0	25	0	0	0	1068.88	2
Kilimanjaro	Moshi Rural	Kirima	0	22.1081	0	0	0	1068.88	2
Kilimanjaro	Moshi Rural	Kirua Vunjo Kusini	0	31	0	0	0	912.516	2
Kilimanjaro	Moshi Rural	Kirua Vunjo Kusini	0	3.08008	0	0	0	912.516	2
Kilimanjaro	Moshi Rural	Kirua Vunjo Kusini	0	2.1629	0	0	0	912.516	2
Kilimanjaro	Moshi Rural	Kirua Vunjo Kusini	0	0.969199	0	0	0	912.516	2
Kilimanjaro	Moshi Rural	Kirua Vunjo Kusini	0	5	0	0	0	912.516	2
Kilimanjaro	Moshi Rural	Kirua Vunjo Kusini	0	6	0	0	1	912.516	2
Kilimanjaro	Moshi Rural	Kirua Vunjo Kusini	0	1.25941	1	0	0	912.516	2
Kilimanjaro	Moshi Rural	Kirua Vunjo Kusini	0	2	0	0	0	912.516	2
Kilimanjaro	Moshi Rural	Kirua Vunjo Kusini	0	32.1999	0	1	0	912.516	2
Kilimanjaro	Moshi Rural	Kirua Vunjo Kusini	0	4.8898	0	0	0	912.516	2
Kilimanjaro	Moshi Rural	Kirua Vunjo Kusini	0	7	0	0	0	912.516	2
Kilimanjaro	Moshi Rural	Kirua Vunjo Kusini	0	3	0	0	0	912.516	2
Kilimanjaro	Moshi Rural	Kirua Vunjo Kusini	0	1.25394	1	0	0	912.516	2
Kilimanjaro	Moshi Rural	Kirua Vunjo Kusini	0	29.6975	1	0	0	912.516	2
Kilimanjaro	Moshi Rural	Kirua Vunjo Kusini	0	2.19028	1	0	0	912.516	2
Kilimanjaro	Moshi Rural	Kirua Vunjo Kusini	1	10	1	1	1	912.516	2
Kilimanjaro	Moshi Rural	Kirua Vunjo Kusini	0	30.7953	0	0	0	912.516	2
Kilimanjaro	Moshi Rural	Kirua Vunjo Kusini	0	0.76386	1	0	0	912.516	2
Kilimanjaro	Moshi Rural	Kirua Vunjo Kusini	0	85	0	0	0	912.516	2
Kilimanjaro	Moshi Rural	Kirua Vunjo Magharibi	0	39	0	0	1	1542.37	3
Kilimanjaro	Moshi Rural	Kirua Vunjo Magharibi	1	16	0	1	0	1542.37	3
Kilimanjaro	Moshi Rural	Kirua Vunjo Mashariki	0	52	0	0	0	1385.25	3
Kilimanjaro	Moshi Rural	Kirua Vunjo Mashariki	0	2.26694	0	0	0	1385.25	3
Kilimanjaro	Moshi Rural	Mabogini	0	5.84531	0	0	0	874.797	2
Kilimanjaro	Moshi Rural	Mabogini	0	7.18686	1	0	0	874.797	2
Kilimanjaro	Moshi Rural	Mabogini	0	6	0	0	0	874.797	2
Kilimanjaro	Moshi Rural	Mabogini	0	1.51129	1	0	0	874.797	2
Kilimanjaro	Moshi Rural	Mabogini	0	2.5462	0	0	0	874.797	2
Kilimanjaro	Moshi Rural	Mabogini	0	1	0	1	0	874.797	2
Kilimanjaro	Moshi Rural	Mabogini	0	2.66667	0	0	0	874.797	2
Kilimanjaro	Moshi Rural	Mabogini	0	3.93429	0	0	0	874.797	2
Kilimanjaro	Moshi Rural	Mabogini	0	3	0	0	0	874.797	2
Kilimanjaro	Moshi Rural	Mabogini	0	2	1	0	0	874.797	2
Kilimanjaro	Moshi Rural	Mabogini	0	1.14716	0	0	0	874.797	2
Kilimanjaro	Moshi Rural	Mabogini	0	1.08145	0	0	1	874.797	2
Kilimanjaro	Moshi Rural	Mabogini	0	3.15674	0	0	0	874.797	2
Kilimanjaro	Moshi Rural	Mabogini	0	4	0	0	0	874.797	2
Kilimanjaro	Moshi Rural	Mabogini	0	1.51129	1	1	0	874.797	2
Kilimanjaro	Moshi Rural	Mabogini	0	4.35044	0	0	1	874.797	2
Kilimanjaro	Moshi Rural	Mabogini	0	1	1	1	0	874.797	2
Kilimanjaro	Moshi Rural	Mabogini	0	3.57837	1	0	0	874.797	2
Kilimanjaro	Moshi Rural	Mabogini	0	4.42163	0	0	0	874.797	2
Kilimanjaro	Moshi Rural	Mabogini	0	3	1	0	0	874.797	2
Kilimanjaro	Moshi Rural	Mabogini	0	7	0	0	0	874.797	2
Kilimanjaro	Moshi Rural	Mabogini	0	0.251882	0	0	0	874.797	2
Kilimanjaro	Moshi Rural	Mabogini	0	5	0	0	0	874.797	2
Kilimanjaro	Moshi Rural	Mabogini	0	5.88912	0	0	0	874.797	2
Kilimanjaro	Moshi Rural	Mabogini	0	30.0534	0	0	0	874.797	2
Kilimanjaro	Moshi Rural	Mabogini	0	17	1	0	0	874.797	2
Kilimanjaro	Moshi Rural	Mabogini	0	2.54894	0	0	0	874.797	2
Kilimanjaro	Moshi Rural	Mabogini	0	5	1	0	0	874.797	2
Kilimanjaro	Moshi Rural	Mabogini	0	22.1629	1	0	0	874.797	2
Kilimanjaro	Moshi Rural	Mabogini	0	3.64134	0	0	0	874.797	2
Kilimanjaro	Moshi Rural	Mabogini	0	0.780287	0	0	1	874.797	2
Kilimanjaro	Moshi Rural	Mabogini	0	11.7782	0	0	0	874.797	2
Kilimanjaro	Moshi Rural	Makuyuni	1	6	1	1	0	894.965	2
Kilimanjaro	Moshi Rural	Makuyuni	0	3.14579	0	0	0	894.965	2
Kilimanjaro	Moshi Rural	Makuyuni	0	19	0	1	1	894.965	2
Kilimanjaro	Moshi Rural	Makuyuni	0	4.02738	1	0	0	894.965	2
Kilimanjaro	Moshi Rural	Makuyuni	0	4.45448	0	0	0	894.965	2
Kilimanjaro	Moshi Rural	Mamba Kusini	0	22	0	0	0	1288.76	3
Kilimanjaro	Moshi Rural	Mamba Kusini	0	1.71389	1	0	0	1288.76	3
Kilimanjaro	Moshi Rural	Marangu Magharibi	1	72	0	0	1	1709.15	3
Kilimanjaro	Moshi Rural	Marangu Magharibi	0	43	0	0	0	1709.15	3
Kilimanjaro	Moshi Rural	Marangu Magharibi	0	15	0	0	0	1709.15	3
Kilimanjaro	Moshi Rural	Mbokomu	0	65	0	0	0	956.851	2
Kilimanjaro	Moshi Rural	Mbokomu	0	1	0	0	0	956.851	2
Kilimanjaro	Moshi Rural	Mbokomu	0	2.19302	1	0	0	956.851	2
Kilimanjaro	Moshi Rural	Mbokomu	1	31	0	1	1	956.851	2
Kilimanjaro	Moshi Rural	Mbokomu	0	2	0	0	1	956.851	2
Kilimanjaro	Moshi Rural	Mwika Kusini	1	68	0	1	1	1121.12	2
Kilimanjaro	Moshi Rural	Old Moshi West	0	4.23545	0	0	0	1099.3	2
Kilimanjaro	Moshi Rural	Old Moshi West	0	21.922	0	0	0	1099.3	2
Kilimanjaro	Moshi Rural	Old Moshi West	0	4.10404	1	0	0	1099.3	2
Kilimanjaro	Moshi Rural	Old Moshi West	0	4.68446	0	0	0	1099.3	2
Kilimanjaro	Moshi Rural	Old Moshi West	0	1.65914	0	0	0	1099.3	2
Kilimanjaro	Moshi Rural	Uru Mashariki	0	67	0	0	0	1113.5	2
Kilimanjaro	Moshi Rural	Uru Mashariki	0	52	0	0	0	1113.5	2
Kilimanjaro	Moshi Rural	Uru Mashariki	0	3	0	0	0	1113.5	2
Kilimanjaro	Moshi Rural	Uru Mashariki	0	0.257358	0	0	0	1113.5	2
Kilimanjaro	Moshi Rural	Uru Mashariki	0	4.67625	1	0	0	1113.5	2
Kilimanjaro	Moshi Rural	Uru Mashariki	0	29	0	0	0	1113.5	2
Kilimanjaro	Moshi Rural	Uru Shimbwe	0	3.18138	0	0	0	1641.88	3
Kilimanjaro	Moshi Rural	Uru Shimbwe	0	2.18754	0	1	0	1641.88	3
Kilimanjaro	Moshi Rural	Uru South Mawela	0	1	0	0	0	988.856	2
Kilimanjaro	Moshi Rural	Uru South Mawela	0	3	1	0	1	988.856	2
Kilimanjaro	Moshi Rural	Uru South Mawela	0	6.02875	0	0	0	988.856	2
Kilimanjaro	Moshi Rural	Uru South Mawela	0	10	0	0	0	988.856	2
Kilimanjaro	Moshi Rural	Uru South Mawela	0	58	0	0	0	988.856	2
Kilimanjaro	Moshi Rural	Uru South Mawela	0	23.2197	1	0	1	988.856	2
Kilimanjaro	Moshi Rural	Uru South Mawela	0	24	0	0	0	988.856	2
Kilimanjaro	Moshi Rural	Uru South Mawela	0	77	0	0	0	988.856	2
Kilimanjaro	Moshi Urban	Bondeni	0	43	1	0	0	888	2
Kilimanjaro	Moshi Urban	Bondeni	0	5	1	0	0	888	2
Kilimanjaro	Moshi Urban	Bondeni	0	4.25736	0	0	0	888	2
Kilimanjaro	Moshi Urban	Bondeni	0	3.48528	0	0	0	888	2
Kilimanjaro	Moshi Urban	Kaloleni	0	19	0	0	0	884.583	2
Kilimanjaro	Moshi Urban	Kaloleni	0	3	0	0	0	884.583	2
Kilimanjaro	Moshi Urban	Kaloleni	0	1.73853	0	0	0	884.583	2
Kilimanjaro	Moshi Urban	Kaloleni	0	21	0	0	0	884.583	2
Kilimanjaro	Moshi Urban	Kaloleni	0	1.30869	0	0	0	884.583	2
Kilimanjaro	Moshi Urban	Karanga	0	2.71321	0	0	0	911.812	2
Kilimanjaro	Moshi Urban	Karanga	0	1.72485	0	0	0	911.812	2
Kilimanjaro	Moshi Urban	Karanga	0	0.911704	1	0	1	911.812	2
Kilimanjaro	Moshi Urban	Karanga	0	2.29432	0	0	0	911.812	2
Kilimanjaro	Moshi Urban	Karanga	0	2.64203	0	0	0	911.812	2
Kilimanjaro	Moshi Urban	Karanga	0	19	0	0	0	911.812	2
Kilimanjaro	Moshi Urban	Karanga	0	1.64271	0	0	0	911.812	2
Kilimanjaro	Moshi Urban	Karanga	0	0.580424	0	0	0	911.812	2
Kilimanjaro	Moshi Urban	Karanga	0	2.85832	0	0	0	911.812	2
Kilimanjaro	Moshi Urban	Karanga	0	1.013	0	0	0	911.812	2
Kilimanjaro	Moshi Urban	Karanga	0	5	0	0	0	911.812	2
Kilimanjaro	Moshi Urban	Karanga	0	4.62697	0	0	0	911.812	2
Kilimanjaro	Moshi Urban	Karanga	0	2.49692	0	0	0	911.812	2
Kilimanjaro	Moshi Urban	Karanga	0	63	1	0	0	911.812	2
Kilimanjaro	Moshi Urban	Karanga	0	55	0	0	0	911.812	2
Kilimanjaro	Moshi Urban	Karanga	0	44	0	0	0	911.812	2
Kilimanjaro	Moshi Urban	Karanga	0	0.928131	0	0	0	911.812	2
Kilimanjaro	Moshi Urban	Karanga	0	11.7536	1	0	0	911.812	2
Kilimanjaro	Moshi Urban	Karanga	0	0.536619	0	0	0	911.812	2
Kilimanjaro	Moshi Urban	Karanga	0	0.635181	0	0	0	911.812	2
Kilimanjaro	Moshi Urban	Karanga	0	7	0	1	0	911.812	2
Kilimanjaro	Moshi Urban	Karanga	0	22	0	0	0	911.812	2
Kilimanjaro	Moshi Urban	Karanga	0	1.33881	1	0	0	911.812	2
Kilimanjaro	Moshi Urban	Karanga	0	22	0	0	0	911.812	2
Kilimanjaro	Moshi Urban	Karanga	0	1	0	0	0	911.812	2
Kilimanjaro	Moshi Urban	Kiboriloni	1	34	0	1	1	884.662	2
Kilimanjaro	Moshi Urban	Kiboriloni	0	7.8768	0	0	0	884.662	2
Kilimanjaro	Moshi Urban	Kiboriloni	0	20	0	0	0	884.662	2
Kilimanjaro	Moshi Urban	Kiboriloni	1	46	1	0	0	884.662	2
Kilimanjaro	Moshi Urban	Kiboriloni	0	24	1	0	1	884.662	2
Kilimanjaro	Moshi Urban	Kiboriloni	0	30	0	0	0	884.662	2
Kilimanjaro	Moshi Urban	Kiboriloni	0	5.82615	0	0	0	884.662	2
Kilimanjaro	Moshi Urban	Kiboriloni	0	15	0	0	0	884.662	2
Kilimanjaro	Moshi Urban	Kiboriloni	0	6	0	0	0	884.662	2
Kilimanjaro	Moshi Urban	Kilimanjaro	0	19	0	0	0	899.518	2
Kilimanjaro	Moshi Urban	Kilimanjaro	0	31	0	1	1	899.518	2
Kilimanjaro	Moshi Urban	Kilimanjaro	0	5.11704	0	0	0	899.518	2
Kilimanjaro	Moshi Urban	Kilimanjaro	0	13.4976	0	0	0	899.518	2
Kilimanjaro	Moshi Urban	Kilimanjaro	0	36	1	0	0	899.518	2
Kilimanjaro	Moshi Urban	Kiusa	0	0.210814	0	0	0	894.359	2
Kilimanjaro	Moshi Urban	Kiusa	0	25.4428	0	0	1	894.359	2
Kilimanjaro	Moshi Urban	Kiusa	0	1.18275	0	0	0	894.359	2
Kilimanjaro	Moshi Urban	Korongoni	0	4	1	0	0	889.983	2
Kilimanjaro	Moshi Urban	Korongoni	0	15.1458	0	0	1	889.983	2
Kilimanjaro	Moshi Urban	Korongoni	0	4.7091	1	0	0	889.983	2
Kilimanjaro	Moshi Urban	Korongoni	0	40.5722	0	0	0	889.983	2
Kilimanjaro	Moshi Urban	Korongoni	0	9.90007	0	0	0	889.983	2
Kilimanjaro	Moshi Urban	Korongoni	0	1.29227	0	0	0	889.983	2
Kilimanjaro	Moshi Urban	Korongoni	0	1.31417	1	0	0	889.983	2
Kilimanjaro	Moshi Urban	Korongoni	0	6.37098	0	0	0	889.983	2
Kilimanjaro	Moshi Urban	Longuo	0	20	0	0	0	935.33	2
Kilimanjaro	Moshi Urban	Longuo	0	4.93087	0	0	0	935.33	2
Kilimanjaro	Moshi Urban	Longuo	0	9.76865	0	0	0	935.33	2
Kilimanjaro	Moshi Urban	Majengo	0	41	0	0	0	886.98	2
Kilimanjaro	Moshi Urban	Majengo	0	4.22998	0	0	0	886.98	2
Kilimanjaro	Moshi Urban	Majengo	0	4.17796	0	0	0	886.98	2
Kilimanjaro	Moshi Urban	Majengo	0	2.48049	0	0	0	886.98	2
Kilimanjaro	Moshi Urban	Majengo	0	3.78371	0	0	0	886.98	2
Kilimanjaro	Moshi Urban	Majengo	0	1.6345	0	0	0	886.98	2
Kilimanjaro	Moshi Urban	Majengo	0	7.82752	0	0	0	886.98	2
Kilimanjaro	Moshi Urban	Majengo	0	24	0	0	0	886.98	2
Kilimanjaro	Moshi Urban	Majengo	0	0.996578	0	0	0	886.98	2
Kilimanjaro	Moshi Urban	Majengo	0	1.9822	0	0	0	886.98	2
Kilimanjaro	Moshi Urban	Majengo	0	0.668036	0	0	0	886.98	2
Kilimanjaro	Moshi Urban	Majengo	0	1.43737	0	0	0	886.98	2
Kilimanjaro	Moshi Urban	Majengo	0	1.46201	0	0	0	886.98	2
Kilimanjaro	Moshi Urban	Majengo	0	2.8857	0	0	0	886.98	2
Kilimanjaro	Moshi Urban	Mawenzi	0	4	0	0	0	891.971	2
Kilimanjaro	Moshi Urban	Mawenzi	0	1.79329	0	0	0	891.971	2
Kilimanjaro	Moshi Urban	Mji Mpya	0	0.462697	0	0	0	881.261	2
Kilimanjaro	Moshi Urban	Mji Mpya	0	2.34908	0	0	0	881.261	2
Kilimanjaro	Moshi Urban	Mji Mpya	0	3	0	0	0	881.261	2
Kilimanjaro	Moshi Urban	Mji Mpya	0	5	0	0	0	881.261	2
Kilimanjaro	Moshi Urban	Mji Mpya	0	3.24435	0	0	0	881.261	2
Kilimanjaro	Moshi Urban	Msaranga	0	0.916667	0	0	0	876.462	2
Kilimanjaro	Moshi Urban	Msaranga	0	5	0	0	0	876.462	2
Kilimanjaro	Moshi Urban	Msaranga	0	3.15948	1	0	0	876.462	2
Kilimanjaro	Moshi Urban	Msaranga	0	7.88227	0	0	1	876.462	2
Kilimanjaro	Moshi Urban	Njoro	0	4.82135	1	0	0	886.347	2
Kilimanjaro	Moshi Urban	Njoro	0	1.6345	0	0	0	886.347	2
Kilimanjaro	Moshi Urban	Njoro	1	1.24846	0	1	1	886.347	2
Kilimanjaro	Moshi Urban	Njoro	0	1.8809	0	1	1	886.347	2
Kilimanjaro	Moshi Urban	Njoro	0	3.13484	0	0	0	886.347	2
Kilimanjaro	Moshi Urban	Njoro	0	3.15674	0	0	0	886.347	2
Kilimanjaro	Moshi Urban	Njoro	0	20.8433	0	0	0	886.347	2
Kilimanjaro	Moshi Urban	Njoro	0	4.84326	0	0	0	886.347	2
Kilimanjaro	Moshi Urban	Njoro	0	3.62491	0	0	0	886.347	2
Kilimanjaro	Moshi Urban	Njoro	0	23	0	0	0	886.347	2
Kilimanjaro	Moshi Urban	Njoro	0	21	0	0	0	886.347	2
Kilimanjaro	Moshi Urban	Njoro	1	0.0520192	0	0	0	886.347	2
Kilimanjaro	Moshi Urban	Njoro	0	1.49213	0	0	0	886.347	2
Kilimanjaro	Moshi Urban	Njoro	0	7.61123	0	0	0	886.347	2
Kilimanjaro	Moshi Urban	Njoro	0	2.35181	0	0	0	886.347	2
Kilimanjaro	Moshi Urban	Njoro	0	27	0	0	0	886.347	2
Kilimanjaro	Moshi Urban	Njoro	0	10	0	0	0	886.347	2
Kilimanjaro	Moshi Urban	Njoro	0	15	0	0	0	886.347	2
Kilimanjaro	Moshi Urban	Njoro	0	0.925394	0	0	0	886.347	2
Kilimanjaro	Moshi Urban	Njoro	0	3.0527	0	0	0	886.347	2
Kilimanjaro	Moshi Urban	Njoro	0	18	0	0	0	886.347	2
Kilimanjaro	Moshi Urban	Njoro	0	3.81656	0	0	0	886.347	2
Kilimanjaro	Moshi Urban	Njoro	0	1.03217	0	0	0	886.347	2
Kilimanjaro	Moshi Urban	Njoro	0	25	0	0	0	886.347	2
Kilimanjaro	Moshi Urban	Njoro	0	2.60096	0	0	0	886.347	2
Kilimanjaro	Moshi Urban	Njoro	0	3.58385	0	1	1	886.347	2
Kilimanjaro	Moshi Urban	Njoro	0	0.555784	0	0	0	886.347	2
Kilimanjaro	Moshi Urban	Njoro	0	32.8679	0	0	0	886.347	2
Kilimanjaro	Moshi Urban	Njoro	0	1.31691	0	0	0	886.347	2
Kilimanjaro	Moshi Urban	Njoro	0	0.457221	0	0	0	886.347	2
Kilimanjaro	Moshi Urban	Njoro	1	20	0	0	0	886.347	2
Kilimanjaro	Moshi Urban	Njoro	0	14.0753	0	1	0	886.347	2
Kilimanjaro	Moshi Urban	Njoro	0	6.15195	0	0	1	886.347	2
Kilimanjaro	Moshi Urban	Njoro	0	29	0	0	0	886.347	2
Kilimanjaro	Moshi Urban	Njoro	0	25.3443	0	0	0	886.347	2
Kilimanjaro	Moshi Urban	Pasua	0	2.38467	0	0	0	883.769	2
Kilimanjaro	Moshi Urban	Pasua	1	74	0	1	1	883.769	2
Kilimanjaro	Moshi Urban	Pasua	0	4.62971	0	0	0	883.769	2
Kilimanjaro	Moshi Urban	Pasua	0	26	0	0	0	883.769	2
Kilimanjaro	Moshi Urban	Pasua	0	0.462697	0	0	0	883.769	2
Kilimanjaro	Moshi Urban	Pasua	0	0.859685	0	0	0	883.769	2
Kilimanjaro	Moshi Urban	Pasua	1	17.692	0	1	1	883.769	2
Kilimanjaro	Moshi Urban	Pasua	0	18	0	0	0	883.769	2
Kilimanjaro	Moshi Urban	Pasua	0	4.47912	0	0	0	883.769	2
Kilimanjaro	Moshi Urban	Pasua	0	4.94456	1	0	0	883.769	2
Kilimanjaro	Moshi Urban	Pasua	0	3.60301	0	0	0	883.769	2
Kilimanjaro	Moshi Urban	Pasua	0	50	0	0	0	883.769	2
Kilimanjaro	Moshi Urban	Pasua	0	2.26694	1	0	0	883.769	2
Kilimanjaro	Moshi Urban	Pasua	1	2.08624	1	0	1	883.769	2
Kilimanjaro	Moshi Urban	Pasua	0	7.8768	0	0	0	883.769	2
Kilimanjaro	Moshi Urban	Pasua	0	2.40657	0	0	0	883.769	2
Kilimanjaro	Moshi Urban	Pasua	0	1.56331	0	0	0	883.769	2
Kilimanjaro	Moshi Urban	Pasua	0	0.706365	1	0	0	883.769	2
Kilimanjaro	Moshi Urban	Pasua	0	50	0	0	0	883.769	2
Kilimanjaro	Moshi Urban	Pasua	0	3.39493	0	0	0	883.769	2
Kilimanjaro	Moshi Urban	Pasua	0	1.21013	0	0	0	883.769	2
Kilimanjaro	Moshi Urban	Pasua	0	43	0	1	0	883.769	2
Kilimanjaro	Moshi Urban	Pasua	0	23.4168	0	0	0	883.769	2
Kilimanjaro	Moshi Urban	Pasua	0	1.27858	0	0	0	883.769	2
Kilimanjaro	Moshi Urban	Pasua	0	33.3963	0	0	0	883.769	2
Kilimanjaro	Moshi Urban	Pasua	0	7.67967	0	1	0	883.769	2
Kilimanjaro	Moshi Urban	Pasua	0	2.1191	0	0	0	883.769	2
Kilimanjaro	Moshi Urban	Pasua	0	0.566735	0	0	0	883.769	2
Kilimanjaro	Moshi Urban	Pasua	0	3.89049	0	0	0	883.769	2
Kilimanjaro	Moshi Urban	Pasua	0	0.706365	1	0	0	883.769	2
Kilimanjaro	Moshi Urban	Pasua	0	1.85079	0	0	0	883.769	2
Kilimanjaro	Moshi Urban	Pasua	0	4	0	0	0	883.769	2
Kilimanjaro	Moshi Urban	Pasua	0	2.53251	1	0	0	883.769	2
Kilimanjaro	Moshi Urban	Rau	0	4	0	0	0	896.962	2
Kilimanjaro	Moshi Urban	Rau	0	25	0	0	1	896.962	2
Kilimanjaro	Mwanga	Jipe	0	5.08693	0	0	0	849.593	2
Kilimanjaro	Mwanga	Jipe	0	6.5024	0	0	0	849.593	2
Kilimanjaro	Mwanga	Kileo	0	2.37372	0	0	0	857.209	2
Kilimanjaro	Mwanga	Kileo	0	3.10472	1	0	0	857.209	2
Kilimanjaro	Mwanga	Kileo	0	17.5524	0	0	0	857.209	2
Kilimanjaro	Mwanga	Kileo	0	2	0	0	0	857.209	2
Kilimanjaro	Mwanga	Kileo	0	10.4805	0	0	1	857.209	2
Kilimanjaro	Mwanga	Kileo	0	9.45654	0	0	1	857.209	2
Kilimanjaro	Mwanga	Kileo	0	3.48255	0	0	0	857.209	2
Kilimanjaro	Mwanga	Kileo	0	2.65571	0	0	0	857.209	2
Kilimanjaro	Mwanga	Kileo	0	2.62286	1	0	0	857.209	2
Kilimanjaro	Mwanga	Kileo	1	3.57563	0	0	1	857.209	2
Kilimanjaro	Mwanga	Kileo	0	1.55236	1	0	0	857.209	2
Kilimanjaro	Mwanga	Kileo	0	5	0	0	0	857.209	2
Kilimanjaro	Mwanga	Kileo	0	4.47639	1	0	0	857.209	2
Kilimanjaro	Mwanga	Kileo	0	3	0	0	0	857.209	2
Kilimanjaro	Mwanga	Kirya	0	5.02122	0	0	0	878.712	2
Kilimanjaro	Mwanga	Kirya	0	18	0	0	0	878.712	2
Kilimanjaro	Mwanga	Kirya	0	22	1	0	0	878.712	2
Kilimanjaro	Mwanga	Kirya	0	3	0	0	0	878.712	2
Kilimanjaro	Mwanga	Kirya	0	3.84942	0	0	0	878.712	2
Kilimanjaro	Mwanga	Kirya	0	1.5332	0	0	0	878.712	2
Kilimanjaro	Mwanga	Kwakoa	0	10	1	0	0	906.487	2
Kilimanjaro	Mwanga	Kwakoa	0	14	1	0	0	906.487	2
Kilimanjaro	Mwanga	Kwakoa	0	17	0	0	0	906.487	2
Kilimanjaro	Mwanga	Kwakoa	0	7	0	0	0	906.487	2
Kilimanjaro	Mwanga	Lang'ata	0	4	1	1	0	849.927	2
Kilimanjaro	Mwanga	Lang'ata	0	3.27721	1	0	0	849.927	2
Kilimanjaro	Mwanga	Lang'ata	0	7	0	0	0	849.927	2
Kilimanjaro	Mwanga	Lang'ata	0	15.6304	1	0	1	849.927	2
Kilimanjaro	Mwanga	Lang'ata	0	4	1	0	0	849.927	2
Kilimanjaro	Mwanga	Lembeni	0	0.25	1	0	0	1029.61	2
Kilimanjaro	Mwanga	Lembeni	0	1.62081	1	0	0	1029.61	2
Kilimanjaro	Mwanga	Lembeni	0	6	1	1	1	1029.61	2
Kilimanjaro	Mwanga	Lembeni	0	42	0	0	0	1029.61	2
Kilimanjaro	Mwanga	Lembeni	1	6.65845	0	1	0	1029.61	2
Kilimanjaro	Mwanga	Lembeni	0	2.95414	0	0	0	1029.61	2
Kilimanjaro	Mwanga	Lembeni	1	7	0	0	1	1029.61	2
Kilimanjaro	Mwanga	Lembeni	0	0.971937	0	0	0	1029.61	2
Kilimanjaro	Mwanga	Lembeni	0	4	0	0	0	1029.61	2
Kilimanjaro	Mwanga	Lembeni	0	5	0	0	0	1029.61	2
Kilimanjaro	Mwanga	Lembeni	0	8.1807	0	0	0	1029.61	2
Kilimanjaro	Mwanga	Lembeni	0	18	0	0	1	1029.61	2
Kilimanjaro	Mwanga	Lembeni	0	3.11567	0	0	0	1029.61	2
Kilimanjaro	Mwanga	Lembeni	0	1.41821	0	0	0	1029.61	2
Kilimanjaro	Mwanga	Lembeni	0	3.51814	0	0	0	1029.61	2
Kilimanjaro	Mwanga	Lembeni	0	4	0	0	0	1029.61	2
Kilimanjaro	Mwanga	Lembeni	0	7	0	1	1	1029.61	2
Kilimanjaro	Mwanga	Lembeni	0	1	1	0	0	1029.61	2
Kilimanjaro	Mwanga	Lembeni	0	2.65845	1	0	0	1029.61	2
Kilimanjaro	Mwanga	Lembeni	0	9	0	0	0	1029.61	2
Kilimanjaro	Mwanga	Lembeni	0	3.57016	1	0	0	1029.61	2
Kilimanjaro	Mwanga	Lembeni	0	16	0	0	0	1029.61	2
Kilimanjaro	Mwanga	Lembeni	0	30	1	0	0	1029.61	2
Kilimanjaro	Mwanga	Lembeni	0	2.97604	1	0	0	1029.61	2
Kilimanjaro	Mwanga	Lembeni	0	3.97262	1	0	0	1029.61	2
Kilimanjaro	Mwanga	Lembeni	0	2.9295	0	0	0	1029.61	2
Kilimanjaro	Mwanga	Lembeni	0	16	0	0	1	1029.61	2
Kilimanjaro	Mwanga	Lembeni	1	4.44627	0	0	0	1029.61	2
Kilimanjaro	Mwanga	Lembeni	0	1.56058	0	0	0	1029.61	2
Kilimanjaro	Mwanga	Lembeni	0	4	0	0	0	1029.61	2
Kilimanjaro	Mwanga	Lembeni	0	21	0	0	0	1029.61	2
Kilimanjaro	Mwanga	Lembeni	0	37.0157	0	0	0	1029.61	2
Kilimanjaro	Mwanga	Lembeni	0	0.698152	1	0	0	1029.61	2
Kilimanjaro	Mwanga	Lembeni	0	4	0	0	0	1029.61	2
Kilimanjaro	Mwanga	Lembeni	0	3	1	0	0	1029.61	2
Kilimanjaro	Mwanga	Lembeni	0	8	1	0	0	1029.61	2
Kilimanjaro	Mwanga	Mwanga	1	3	0	1	1	903.847	2
Kilimanjaro	Mwanga	Mwanga	1	3.06639	0	1	1	903.847	2
Kilimanjaro	Mwanga	Mwanga	0	0.829569	1	0	0	903.847	2
Kilimanjaro	Mwanga	Mwanga	0	7	1	0	0	903.847	2
Kilimanjaro	Mwanga	Mwanga	0	7	0	0	0	903.847	2
Kilimanjaro	Mwanga	Mwanga	0	2.51882	0	0	0	903.847	2
Kilimanjaro	Mwanga	Ngujini	0	80	0	0	1	1524.33	3
Kilimanjaro	Mwanga	Shigatini	1	1	1	1	1	1273.54	3
Kilimanjaro	Rombo	Katangara Mrere	0	2.96236	0	0	0	1496.36	3
Kilimanjaro	Rombo	Kelamfua Mokala	0	1.71663	0	0	0	1418.17	3
Kilimanjaro	Rombo	Kelamfua Mokala	0	5.20192	0	0	0	1418.17	3
Kilimanjaro	Rombo	Keni Aleni	0	12	0	0	0	1159.19	2
Kilimanjaro	Rombo	Keni Mengeni	0	65	0	0	0	1177.6	2
Kilimanjaro	Rombo	Kirongo Samanga	1	38	0	0	0	1322.55	3
Kilimanjaro	Rombo	Kirwa Keni	0	30	0	0	1	1187.57	2
Kilimanjaro	Rombo	Kirwa Keni	0	6.46133	0	0	0	1187.57	2
Kilimanjaro	Rombo	Kisale Masangara	0	0.290212	0	0	0	1156.68	2
Kilimanjaro	Rombo	Kisale Masangara	1	35	0	0	0	1156.68	2
Kilimanjaro	Rombo	Mahida Holili	0	0.276523	0	0	0	1096.53	2
Kilimanjaro	Rombo	Makiidi	0	18	0	0	0	1531.05	3
Kilimanjaro	Rombo	Mrao Keryo	0	70	0	0	1	1477.25	3
Kilimanjaro	Rombo	Mrao Keryo	0	1.46201	0	0	0	1477.25	3
Kilimanjaro	Rombo	Shimbi	0	16	0	0	0	1179.11	2
Kilimanjaro	Rombo	Tarakea Motamburu	1	64	0	0	0	1794.65	3
Kilimanjaro	Rombo	Tarakea Motamburu	0	40	0	0	0	1794.65	3
Kilimanjaro	Rombo	Ushiri Ikuini	0	4.88433	0	0	0	1224.4	3
Kilimanjaro	Rombo	Ushiri Ikuini	1	8.61054	0	1	1	1224.4	3
Kilimanjaro	Rombo	Ushiri Ikuini	0	0.306639	0	0	0	1224.4	3
Kilimanjaro	Rombo	Ushiri Ikuini	1	11.0637	0	1	0	1224.4	3
Kilimanjaro	Rombo	Ushiri Ikuini	0	28	0	0	0	1224.4	3
Kilimanjaro	Same	Hedaru	0	4.07666	0	1	0	737.757	2
Kilimanjaro	Same	Hedaru	0	2.34634	1	0	0	737.757	2
Kilimanjaro	Same	Hedaru	0	6	1	0	0	737.757	2
Kilimanjaro	Same	Hedaru	0	3	0	0	0	737.757	2
Kilimanjaro	Same	Hedaru	0	3	1	0	0	737.757	2
Kilimanjaro	Same	Hedaru	0	22	0	0	0	737.757	2
Kilimanjaro	Same	Hedaru	0	1.02669	0	0	0	737.757	2
Kilimanjaro	Same	Hedaru	0	1.62902	1	0	0	737.757	2
Kilimanjaro	Same	Hedaru	0	18	1	0	0	737.757	2
Kilimanjaro	Same	Hedaru	1	1.83162	1	1	0	737.757	2
Kilimanjaro	Same	Hedaru	0	1.75222	0	0	0	737.757	2
Kilimanjaro	Same	Kihurio	0	1	0	0	0	607.873	2
Kilimanjaro	Same	Kihurio	0	6	0	0	0	607.873	2
Kilimanjaro	Same	Kihurio	0	4	1	0	0	607.873	2
Kilimanjaro	Same	Kisiwani	0	1.83984	0	0	0	730.278	2
Kilimanjaro	Same	Kisiwani	0	3	0	0	0	730.278	2
Kilimanjaro	Same	Kisiwani	0	1	0	0	0	730.278	2
Kilimanjaro	Same	Kisiwani	0	2	0	0	0	730.278	2
Kilimanjaro	Same	Kisiwani	0	1.88638	0	0	0	730.278	2
Kilimanjaro	Same	Kisiwani	0	7.58932	1	0	0	730.278	2
Kilimanjaro	Same	Kisiwani	1	4.78576	0	0	0	730.278	2
Kilimanjaro	Same	Kisiwani	0	3.61944	1	0	0	730.278	2
Kilimanjaro	Same	Kisiwani	0	3.5948	0	0	0	730.278	2
Kilimanjaro	Same	Kisiwani	0	6	1	0	0	730.278	2
Kilimanjaro	Same	Kisiwani	0	1.5551	0	0	0	730.278	2
Kilimanjaro	Same	Kisiwani	0	9.31691	0	0	0	730.278	2
Kilimanjaro	Same	Kisiwani	0	3	1	0	0	730.278	2
Kilimanjaro	Same	Kisiwani	0	5	0	0	0	730.278	2
Kilimanjaro	Same	Kisiwani	0	1	1	0	0	730.278	2
Kilimanjaro	Same	Kisiwani	0	11	0	0	0	730.278	2
Kilimanjaro	Same	Kisiwani	0	4.55578	0	0	0	730.278	2
Kilimanjaro	Same	Kisiwani	0	6.01506	0	0	1	730.278	2
Kilimanjaro	Same	Kisiwani	1	10	0	1	0	730.278	2
Kilimanjaro	Same	Kisiwani	0	2.90486	0	0	0	730.278	2
Kilimanjaro	Same	Kisiwani	0	4.67625	0	1	0	730.278	2
Kilimanjaro	Same	Kisiwani	0	1.17454	0	0	0	730.278	2
Kilimanjaro	Same	Kisiwani	0	2	0	0	0	730.278	2
Kilimanjaro	Same	Kisiwani	0	3	0	0	0	730.278	2
Kilimanjaro	Same	Kisiwani	0	19	0	0	0	730.278	2
Kilimanjaro	Same	Kisiwani	0	6.22861	0	0	0	730.278	2
Kilimanjaro	Same	Kisiwani	1	2	1	1	0	730.278	2
Kilimanjaro	Same	Kisiwani	0	5	0	0	0	730.278	2
Kilimanjaro	Same	Kisiwani	0	1	0	0	0	730.278	2
Kilimanjaro	Same	Kisiwani	0	1	0	0	0	730.278	2
Kilimanjaro	Same	Kisiwani	0	4	0	0	0	730.278	2
Kilimanjaro	Same	Makanya	0	0.563997	1	0	0	839.044	2
Kilimanjaro	Same	Makanya	1	0.616016	1	0	1	839.044	2
Kilimanjaro	Same	Makanya	0	3.25804	1	0	0	839.044	2
Kilimanjaro	Same	Makanya	0	27	0	0	1	839.044	2
Kilimanjaro	Same	Makanya	0	0.386037	1	0	0	839.044	2
Kilimanjaro	Same	Makanya	0	2.82272	1	0	0	839.044	2
Kilimanjaro	Same	Makanya	0	4	1	0	0	839.044	2
Kilimanjaro	Same	Makanya	0	0.991102	0	0	0	839.044	2
Kilimanjaro	Same	Makanya	0	4.15332	0	0	1	839.044	2
Kilimanjaro	Same	Makanya	0	3	0	0	0	839.044	2
Kilimanjaro	Same	Makanya	1	40	0	1	0	839.044	2
Kilimanjaro	Same	Makanya	0	4	0	0	0	839.044	2
Kilimanjaro	Same	Makanya	0	30	1	0	0	839.044	2
Kilimanjaro	Same	Makanya	0	0.930869	1	0	0	839.044	2
Kilimanjaro	Same	Makanya	0	0.424367	0	0	0	839.044	2
Kilimanjaro	Same	Makanya	0	3.05544	1	0	0	839.044	2
Kilimanjaro	Same	Makanya	0	0.865161	1	0	0	839.044	2
Kilimanjaro	Same	Maore	0	1.46475	0	0	0	584.048	1
Kilimanjaro	Same	Maore	0	1.50856	0	0	0	584.048	1
Kilimanjaro	Same	Maore	0	17	0	0	0	584.048	1
Kilimanjaro	Same	Maore	0	18.7406	0	0	0	584.048	1
Kilimanjaro	Same	Mhezi	0	1	0	1	0	1468.29	3
Kilimanjaro	Same	Mhezi	0	3.38672	0	0	0	1468.29	3
Kilimanjaro	Same	Mwembe	0	0.566735	1	0	0	914.321	2
Kilimanjaro	Same	Mwembe	0	4	0	0	0	914.321	2
Kilimanjaro	Same	Mwembe	0	13	0	0	0	914.321	2
Kilimanjaro	Same	Mwembe	0	22.475	0	0	0	914.321	2
Kilimanjaro	Same	Mwembe	0	41	0	0	0	914.321	2
Kilimanjaro	Same	Mwembe	1	6	0	0	1	914.321	2
Kilimanjaro	Same	Mwembe	0	27	0	0	0	914.321	2
Kilimanjaro	Same	Mwembe	0	3.2909	0	0	0	914.321	2
Kilimanjaro	Same	Mwembe	0	37	0	0	0	914.321	2
Kilimanjaro	Same	Mwembe	0	2.30801	1	0	0	914.321	2
Kilimanjaro	Same	Mwembe	0	4.16975	0	0	0	914.321	2
Kilimanjaro	Same	Mwembe	0	4.52841	0	0	0	914.321	2
Kilimanjaro	Same	Mwembe	0	5.27858	0	0	0	914.321	2
Kilimanjaro	Same	Mwembe	0	6	1	0	0	914.321	2
Kilimanjaro	Same	Njoro	0	3	0	0	0	1023.34	2
Kilimanjaro	Same	Njoro	0	0.659822	0	0	0	1023.34	2
Kilimanjaro	Same	Njoro	0	6.66393	0	0	0	1023.34	2
Kilimanjaro	Same	Njoro	1	2.8282	0	0	1	1023.34	2
Kilimanjaro	Same	Njoro	1	6	0	0	0	1023.34	2
Kilimanjaro	Same	Njoro	0	3.65503	0	0	0	1023.34	2
Kilimanjaro	Same	Njoro	1	0.265572	0	1	0	1023.34	2
Kilimanjaro	Same	Njoro	0	6.31896	1	1	0	1023.34	2
Kilimanjaro	Same	Njoro	0	6.08624	0	0	0	1023.34	2
Kilimanjaro	Same	Njoro	0	4.39425	0	0	0	1023.34	2
Kilimanjaro	Same	Njoro	0	19	0	0	0	1023.34	2
Kilimanjaro	Same	Njoro	1	7.06913	0	0	1	1023.34	2
Kilimanjaro	Same	Njoro	0	8	0	0	1	1023.34	2
Kilimanjaro	Same	Njoro	0	1.2731	1	0	0	1023.34	2
Kilimanjaro	Same	Njoro	0	2.1629	0	0	0	1023.34	2
Kilimanjaro	Same	Njoro	0	3.67967	0	1	1	1023.34	2
Kilimanjaro	Same	Njoro	0	2.09172	0	0	0	1023.34	2
Kilimanjaro	Same	Ruvu	1	19	0	1	1	853.083	2
Kilimanjaro	Same	Ruvu	1	7	1	0	1	853.083	2
Kilimanjaro	Same	Ruvu	0	1	0	0	0	853.083	2
Kilimanjaro	Same	Ruvu	0	1.42368	1	0	0	853.083	2
Kilimanjaro	Same	Ruvu	0	3	0	1	0	853.083	2
Kilimanjaro	Same	Ruvu	0	2	0	0	0	853.083	2
Kilimanjaro	Same	Ruvu	0	4	1	0	0	853.083	2
Kilimanjaro	Same	Ruvu	0	3	1	0	0	853.083	2
Kilimanjaro	Same	Ruvu	0	3.36756	1	1	0	853.083	2
Kilimanjaro	Same	Ruvu	0	1.25941	0	0	0	853.083	2
Kilimanjaro	Same	Ruvu	0	0	0	1	0	853.083	2
Kilimanjaro	Same	Ruvu	0	4	0	0	0	853.083	2
Kilimanjaro	Same	Ruvu	0	2.04517	1	0	0	853.083	2
Kilimanjaro	Same	Ruvu	0	3	1	0	0	853.083	2
Kilimanjaro	Same	Ruvu	0	2.99795	1	0	0	853.083	2
Kilimanjaro	Same	Same Mjini	0	3.01711	0	0	0	893.417	2
Kilimanjaro	Same	Same Mjini	0	2.39288	0	0	0	893.417	2
Kilimanjaro	Same	Same Mjini	0	12.2601	0	0	1	893.417	2
Kilimanjaro	Same	Same Mjini	0	40.0767	0	0	0	893.417	2
Kilimanjaro	Same	Same Mjini	0	1	1	0	0	893.417	2
Kilimanjaro	Same	Same Mjini	0	5.73306	1	0	0	893.417	2
Kilimanjaro	Same	Same Mjini	0	28	0	0	0	893.417	2
Kilimanjaro	Same	Same Mjini	0	31	0	0	0	893.417	2
Kilimanjaro	Same	Same Mjini	0	4	0	0	0	893.417	2
Kilimanjaro	Same	Same Mjini	0	25	0	1	0	893.417	2
Kilimanjaro	Same	Same Mjini	0	11	0	0	0	893.417	2
Kilimanjaro	Same	Same Mjini	0	2.13279	1	0	0	893.417	2
Kilimanjaro	Same	Same Mjini	0	2.37372	0	0	0	893.417	2
Kilimanjaro	Same	Same Mjini	0	30	1	0	0	893.417	2
Kilimanjaro	Same	Same Mjini	0	38	0	0	0	893.417	2
Kilimanjaro	Same	Same Mjini	0	0.459959	1	0	0	893.417	2
Kilimanjaro	Same	Same Mjini	0	6	0	0	0	893.417	2
Kilimanjaro	Same	Same Mjini	0	20.1698	0	1	0	893.417	2
Kilimanjaro	Same	Same Mjini	0	0.520192	0	0	0	893.417	2
Kilimanjaro	Same	Same Mjini	0	13.024	0	0	0	893.417	2
Kilimanjaro	Same	Same Mjini	0	1.19918	0	0	0	893.417	2
Kilimanjaro	Same	Same Mjini	0	4	0	0	0	893.417	2
Kilimanjaro	Same	Same Mjini	0	3.66598	0	1	0	893.417	2
Kilimanjaro	Same	Same Mjini	0	2	0	0	0	893.417	2
Kilimanjaro	Same	Same Mjini	0	17	0	0	0	893.417	2
Kilimanjaro	Same	Same Mjini	1	5.90281	0	0	0	893.417	2
Kilimanjaro	Same	Same Mjini	0	4.5859	0	0	0	893.417	2
Kilimanjaro	Same	Same Mjini	0	6	0	0	0	893.417	2
Kilimanjaro	Same	Same Mjini	0	1.57974	1	0	0	893.417	2
Kilimanjaro	Same	Same Mjini	0	3.85489	0	0	0	893.417	2
Kilimanjaro	Same	Same Mjini	0	1.2293	0	0	0	893.417	2
Kilimanjaro	Same	Same Mjini	0	4	0	0	0	893.417	2
Kilimanjaro	Same	Same Mjini	0	3.64134	1	0	0	893.417	2
Kilimanjaro	Same	Vudee	0	5	0	0	0	1495.83	3
Kilimanjaro	Same	Vudee	0	0.47091	0	0	0	1495.83	3
Kilimanjaro	Same	Vudee	0	3	0	1	0	1495.83	3
Tanga	Handeni	Kabuku	0	3.86585	1	0	0	307.654	1
Tanga	Handeni	Kabuku	0	0.804928	1	1	1	307.654	1
Tanga	Handeni	Kabuku	0	0.774812	1	0	0	307.654	1
Tanga	Handeni	Kabuku	0	0.76386	1	1	0	307.654	1
Tanga	Handeni	Kabuku	0	0.884326	1	0	0	307.654	1
Tanga	Handeni	Kabuku	0	0.982889	1	0	0	307.654	1
Tanga	Handeni	Kabuku	0	1.8371	0	0	0	307.654	1
Tanga	Handeni	Kabuku	0	0.76386	1	0	0	307.654	1
Tanga	Handeni	Kabuku	0	0.922656	1	0	0	307.654	1
Tanga	Handeni	Kabuku	1	1.2512	1	1	0	307.654	1
Tanga	Handeni	Kabuku	0	0.936345	1	0	0	307.654	1
Tanga	Handeni	Kabuku	0	0.344969	0	0	0	307.654	1
Tanga	Handeni	Kabuku	0	0.813142	1	1	0	307.654	1
Tanga	Handeni	Kabuku	1	0.848734	0	1	1	307.654	1
Tanga	Handeni	Kabuku	0	0.865161	0	0	0	307.654	1
Tanga	Handeni	Kwamatuku	0	0.372348	1	0	0	378.505	1
Tanga	Handeni	Kwamatuku	1	1.74949	0	0	1	378.505	1
Tanga	Handeni	Kwamatuku	0	0.334018	1	0	0	378.505	1
Tanga	Handeni	Kwamatuku	0	2.31896	0	0	0	378.505	1
Tanga	Handeni	Kwamatuku	0	2.29432	0	0	0	378.505	1
Tanga	Handeni	Kwamatuku	0	1.27036	1	0	0	378.505	1
Tanga	Handeni	Kwamatuku	0	2.02053	1	0	0	378.505	1
Tanga	Handeni	Kwamatuku	0	3.2909	1	0	0	378.505	1
Tanga	Handeni	Kwamatuku	0	2.55989	0	0	0	378.505	1
Tanga	Handeni	Kwamatuku	0	0.454483	1	0	0	378.505	1
Tanga	Handeni	Kwamatuku	0	0.490075	0	0	0	378.505	1
Tanga	Handeni	Kwamatuku	0	0.939083	1	0	0	378.505	1
Tanga	Handeni	Kwamatuku	0	0.498289	1	0	0	378.505	1
Tanga	Handeni	Kwamatuku	0	1.30595	0	0	0	378.505	1
Tanga	Handeni	Kwamatuku	0	1.61259	0	0	0	378.505	1
Tanga	Handeni	Kwedizinga	0	0.591376	1	1	0	251.274	1
Tanga	Handeni	Kwedizinga	0	0.54757	1	0	0	251.274	1
Tanga	Handeni	Kwedizinga	0	0.325804	1	1	0	251.274	1
Tanga	Handeni	Kwedizinga	1	0.815879	1	0	0	251.274	1
Tanga	Handeni	Kwedizinga	0	0.657084	1	0	0	251.274	1
Tanga	Handeni	Kwedizinga	0	0.465435	0	0	0	251.274	1
Tanga	Handeni	Kwedizinga	0	1.30048	0	0	0	251.274	1
Tanga	Handeni	Kwedizinga	0	2.04244	0	0	0	251.274	1
Tanga	Handeni	Kwedizinga	0	0.895277	1	0	0	251.274	1
Tanga	Handeni	Kwedizinga	0	0.610541	0	0	0	251.274	1
Tanga	Handeni	Kwedizinga	0	1.20192	1	0	0	251.274	1
Tanga	Handeni	Kwedizinga	0	7.09377	1	0	0	251.274	1
Tanga	Handeni	Kwedizinga	0	0.262834	1	0	0	251.274	1
Tanga	Handeni	Mgambo	0	37	0	0	0	230.378	1
Tanga	Handeni	Mgambo	0	1.18275	0	0	0	230.378	1
Tanga	Handeni	Mgambo	0	1.19097	1	0	0	230.378	1
Tanga	Handeni	Mgambo	0	2.21492	1	0	0	230.378	1
Tanga	Handeni	Mgambo	0	0.783025	1	1	0	230.378	1
Tanga	Handeni	Mgambo	0	0.939083	1	0	0	230.378	1
Tanga	Handeni	Mgambo	0	1.82615	0	0	0	230.378	1
Tanga	Handeni	Mgambo	0	0.928131	1	1	0	230.378	1
Tanga	Handeni	Mgambo	0	1.31143	1	0	0	230.378	1
Tanga	Handeni	Segera	0	3	0	0	0	268.595	1
Tanga	Handeni	Segera	0	3.48802	1	0	0	268.595	1
Tanga	Handeni	Segera	0	3.45791	0	0	0	268.595	1
Tanga	Handeni	Segera	0	0.40794	1	0	0	268.595	1
Tanga	Handeni	Segera	1	0.933607	1	1	0	268.595	1
Tanga	Handeni	Segera	0	0.402464	1	0	0	268.595	1
Tanga	Handeni	Segera	0	0.626968	0	0	0	268.595	1
Tanga	Handeni	Segera	0	0.506502	0	0	0	268.595	1
Tanga	Handeni	Segera	0	0.40794	1	0	0	268.595	1
Tanga	Handeni	Segera	0	0.492813	1	0	0	268.595	1
Tanga	Handeni	Segera	0	0.66256	1	0	0	268.595	1
Tanga	Handeni	Segera	0	12	0	0	0	268.595	1
Tanga	Handeni	Segera	0	1.21561	0	0	0	268.595	1
Tanga	Handeni	Segera	0	0.366872	0	0	1	268.595	1
Tanga	Handeni	Segera	0	2.15743	1	0	0	268.595	1
Tanga	Handeni	Segera	0	21.6947	1	0	0	268.595	1
Tanga	Handeni	Segera	0	0.72553	1	0	0	268.595	1
Tanga	Handeni	Segera	1	1.66735	1	0	0	268.595	1
Tanga	Handeni	Segera	1	2	0	1	0	268.595	1
Tanga	Handeni	Segera	0	2.23956	1	0	0	268.595	1
Tanga	Handeni	Segera	0	1.6564	0	0	0	268.595	1
Tanga	Handeni	Segera	0	0.772074	1	0	0	268.595	1
Tanga	Handeni	Segera	0	0.240931	1	0	0	268.595	1
Tanga	Handeni	Segera	1	4	1	0	0	268.595	1
Tanga	Handeni	Segera	0	20	1	0	0	268.595	1
Tanga	Handeni	Segera	0	0.443532	0	0	0	268.595	1
Tanga	Handeni	Segera	0	1.00205	1	0	0	268.595	1
Tanga	Handeni	Segera	0	24	0	0	0	268.595	1
Tanga	Handeni	Segera	0	1	0	1	0	268.595	1
Tanga	Handeni	Segera	0	0.383299	1	0	0	268.595	1
Tanga	Handeni	Segera	0	1.53593	1	1	0	268.595	1
Tanga	Handeni	Segera	0	0.462697	1	0	0	268.595	1
Tanga	Handeni	Segera	0	1	1	0	0	268.595	1
Tanga	Handeni	Segera	0	1.75496	0	0	0	268.595	1
Tanga	Handeni	Segera	0	0.887064	1	0	0	268.595	1
Tanga	Handeni	Segera	0	2.1848	1	0	0	268.595	1
Tanga	Handeni	Segera	0	3.00616	0	0	0	268.595	1
Tanga	Handeni	Segera	0	3.91513	0	0	0	268.595	1
Tanga	Handeni	Segera	0	0.689938	0	0	0	268.595	1
Tanga	Handeni	Segera	0	0.314853	0	0	0	268.595	1
Tanga	Handeni	Segera	0	36	1	0	0	268.595	1
Tanga	Handeni	Segera	0	1.51403	1	1	0	268.595	1
Tanga	Handeni	Segera	0	0.25	1	0	0	268.595	1
Tanga	Handeni	Segera	0	0.309377	0	0	0	268.595	1
Tanga	Handeni	Segera	0	2	1	0	0	268.595	1
Tanga	Handeni	Segera	0	0.342231	1	0	0	268.595	1
Tanga	Handeni	Segera	0	0.616016	1	0	0	268.595	1
Tanga	Handeni	Segera	0	1.0924	0	0	0	268.595	1
Tanga	Handeni	Segera	0	0.073922	1	0	0	268.595	1
Tanga	Handeni	Segera	0	1.77686	0	0	0	268.595	1
Tanga	Handeni	Segera	0	25	0	0	0	268.595	1
Tanga	Handeni	Segera	0	0.731006	1	0	0	268.595	1
Tanga	Handeni	Segera	0	2.28611	1	0	0	268.595	1
Tanga	Handeni	Segera	0	1	1	0	0	268.595	1
Tanga	Handeni	Segera	0	1.12252	0	0	0	268.595	1
Tanga	Korogwe	Bungu	0	4.09035	1	1	1	1063.12	2
Tanga	Korogwe	Bungu	0	4.72827	1	0	0	1063.12	2
Tanga	Korogwe	Bungu	0	5	1	0	0	1063.12	2
Tanga	Korogwe	Bungu	1	1.50034	1	0	0	1063.12	2
Tanga	Korogwe	Bungu	0	0.572211	0	0	0	1063.12	2
Tanga	Korogwe	Chekelei	0	0.22998	0	0	0	436.79	1
Tanga	Korogwe	Chekelei	0	4	0	0	0	436.79	1
Tanga	Korogwe	Chekelei	0	2.41205	1	1	0	436.79	1
Tanga	Korogwe	Chekelei	0	1.00479	0	0	0	436.79	1
Tanga	Korogwe	Chekelei	0	30	0	0	0	436.79	1
Tanga	Korogwe	Chekelei	0	0.741958	1	0	0	436.79	1
Tanga	Korogwe	Chekelei	0	4	1	0	0	436.79	1
Tanga	Korogwe	Dindira	0	1.95209	1	0	0	931.897	2
Tanga	Korogwe	Kerenge	0	0.402464	0	0	0	428.369	1
Tanga	Korogwe	Kerenge	0	0.40794	1	0	0	428.369	1
Tanga	Korogwe	Kerenge	0	1.51403	0	0	0	428.369	1
Tanga	Korogwe	Kerenge	0	1.44832	0	0	0	428.369	1
Tanga	Korogwe	Kerenge	0	0.594114	0	0	0	428.369	1
Tanga	Korogwe	Kerenge	0	0.903491	0	0	0	428.369	1
Tanga	Korogwe	Kerenge	0	2.6694	1	0	0	428.369	1
Tanga	Korogwe	Kerenge	0	3.68241	0	0	0	428.369	1
Tanga	Korogwe	Kerenge	0	0.4846	1	0	0	428.369	1
Tanga	Korogwe	Kerenge	0	1.0486	1	0	0	428.369	1
Tanga	Korogwe	Kerenge	0	3.37029	1	0	0	428.369	1
Tanga	Korogwe	Kerenge	0	0.618754	1	0	0	428.369	1
Tanga	Korogwe	Kerenge	0	0.87885	0	0	0	428.369	1
Tanga	Korogwe	Kerenge	0	0.681725	1	0	0	428.369	1
Tanga	Korogwe	Kerenge	0	1.3744	1	0	0	428.369	1
Tanga	Korogwe	Kerenge	0	1.08967	1	0	0	428.369	1
Tanga	Korogwe	Kerenge	0	0.47091	1	0	0	428.369	1
Tanga	Korogwe	Kerenge	0	0.80219	1	0	0	428.369	1
Tanga	Korogwe	Kerenge	0	1.27858	0	0	0	428.369	1
Tanga	Korogwe	Kerenge	0	0.621492	1	0	0	428.369	1
Tanga	Korogwe	Kerenge	0	2.61191	0	0	0	428.369	1
Tanga	Korogwe	Kerenge	0	1.82067	0	0	0	428.369	1
Tanga	Korogwe	Kerenge	0	1.1937	0	0	0	428.369	1
Tanga	Korogwe	Kerenge	0	0.676249	1	0	0	428.369	1
Tanga	Korogwe	Kerenge	0	0.673511	1	0	0	428.369	1
Tanga	Korogwe	Kerenge	0	1.66461	0	0	0	428.369	1
Tanga	Korogwe	Kerenge	0	1	1	0	0	428.369	1
Tanga	Korogwe	Kerenge	0	0.640657	1	1	0	428.369	1
Tanga	Korogwe	Kerenge	0	0.528405	0	0	0	428.369	1
Tanga	Korogwe	Kerenge	0	2.41752	0	0	0	428.369	1
Tanga	Korogwe	Kerenge	0	0.424367	1	0	0	428.369	1
Tanga	Korogwe	Kerenge	0	3.19507	0	0	0	428.369	1
Tanga	Korogwe	Kerenge	0	0.323066	1	0	0	428.369	1
Tanga	Korogwe	Kerenge	0	1.3525	0	0	0	428.369	1
Tanga	Korogwe	Kerenge	0	0.273785	0	0	0	428.369	1
Tanga	Korogwe	Kerenge	0	0.670773	1	0	0	428.369	1
Tanga	Korogwe	Kerenge	0	1.48939	0	0	0	428.369	1
Tanga	Korogwe	Kerenge	0	0.50924	0	0	0	428.369	1
Tanga	Korogwe	Kerenge	0	2.13552	0	0	0	428.369	1
Tanga	Korogwe	Kerenge	0	3.86037	0	0	0	428.369	1
Tanga	Korogwe	Kerenge	0	1.15264	0	0	0	428.369	1
Tanga	Korogwe	Kerenge	0	1.17728	0	0	0	428.369	1
Tanga	Korogwe	Kerenge	0	0.164271	1	0	0	428.369	1
Tanga	Korogwe	Kerenge	0	1.10883	0	0	0	428.369	1
Tanga	Korogwe	Kerenge	1	1.04038	0	0	0	428.369	1
Tanga	Korogwe	Kerenge	0	0.468172	1	0	0	428.369	1
Tanga	Korogwe	Kerenge	0	4	0	0	0	428.369	1
Tanga	Korogwe	Kerenge	0	1.46201	0	0	0	428.369	1
Tanga	Korogwe	Kerenge	0	2.39562	0	0	0	428.369	1
Tanga	Korogwe	Kerenge	0	0.347707	0	0	0	428.369	1
Tanga	Korogwe	Kerenge	0	2	0	0	0	428.369	1
Tanga	Korogwe	Kizara	0	1.859	1	0	0	522.693	1
Tanga	Korogwe	Kizara	0	0.298426	1	0	0	522.693	1
Tanga	Korogwe	Kizara	0	2.23682	1	0	0	522.693	1
Tanga	Korogwe	Kizara	0	0.260096	1	0	0	522.693	1
Tanga	Korogwe	Korogwe	0	2.25325	0	0	0	299.894	1
Tanga	Korogwe	Korogwe	0	1.90281	0	0	0	299.894	1
Tanga	Korogwe	Korogwe	0	0.440794	1	0	0	299.894	1
Tanga	Korogwe	Korogwe	0	4.70089	0	0	0	299.894	1
Tanga	Korogwe	Korogwe	0	1.48939	1	0	0	299.894	1
Tanga	Korogwe	Korogwe	0	2.97878	1	0	0	299.894	1
Tanga	Korogwe	Korogwe	0	0.528405	0	0	0	299.894	1
Tanga	Korogwe	Korogwe	0	1.18823	0	0	0	299.894	1
Tanga	Korogwe	Korogwe	0	27	0	0	0	299.894	1
Tanga	Korogwe	Korogwe	0	1.0924	0	0	0	299.894	1
Tanga	Korogwe	Korogwe	0	28.3751	0	0	0	299.894	1
Tanga	Korogwe	Korogwe	0	2.27789	0	0	0	299.894	1
Tanga	Korogwe	Korogwe	0	3.19233	1	0	0	299.894	1
Tanga	Korogwe	Korogwe	0	1.14168	0	0	0	299.894	1
Tanga	Korogwe	Korogwe	0	0.520192	1	0	0	299.894	1
Tanga	Korogwe	Korogwe	0	0.643395	1	0	0	299.894	1
Tanga	Korogwe	Korogwe	0	2.11362	0	0	0	299.894	1
Tanga	Korogwe	Korogwe	0	1.60986	0	1	0	299.894	1
Tanga	Korogwe	Korogwe	0	2.19576	0	0	0	299.894	1
Tanga	Korogwe	Korogwe	0	3.57289	1	0	0	299.894	1
Tanga	Korogwe	Korogwe	0	0.966461	1	1	0	299.894	1
Tanga	Korogwe	Korogwe	0	0.695414	0	0	0	299.894	1
Tanga	Korogwe	Korogwe	0	1.85353	0	0	0	299.894	1
Tanga	Korogwe	Korogwe	0	0.755647	0	0	0	299.894	1
Tanga	Korogwe	Korogwe	0	4.09856	0	0	1	299.894	1
Tanga	Korogwe	Korogwe	0	2	0	0	0	299.894	1
Tanga	Korogwe	Korogwe	0	4.04928	0	0	0	299.894	1
Tanga	Korogwe	Korogwe	0	3.12936	0	0	0	299.894	1
Tanga	Korogwe	Korogwe	0	2.81725	0	0	0	299.894	1
Tanga	Korogwe	Korogwe	0	0.91718	0	0	0	299.894	1
Tanga	Korogwe	Korogwe	0	2.19302	1	0	0	299.894	1
Tanga	Korogwe	Korogwe	0	25	0	0	1	299.894	1
Tanga	Korogwe	Korogwe	0	0.947296	0	0	0	299.894	1
Tanga	Korogwe	Korogwe	0	1.18275	1	0	0	299.894	1
Tanga	Korogwe	Korogwe	0	3.04997	0	0	1	299.894	1
Tanga	Korogwe	Korogwe	0	2.53251	0	0	0	299.894	1
Tanga	Korogwe	Korogwe	0	4.67625	0	0	0	299.894	1
Tanga	Korogwe	Korogwe	0	5.19097	0	0	0	299.894	1
Tanga	Korogwe	Korogwe	0	0.588638	1	0	0	299.894	1
Tanga	Korogwe	Korogwe	0	0.599589	0	0	0	299.894	1
Tanga	Korogwe	Korogwe	0	3.67967	1	0	0	299.894	1
Tanga	Korogwe	Korogwe	0	4	1	1	0	299.894	1
Tanga	Korogwe	Korogwe	0	0.566735	0	0	0	299.894	1
Tanga	Korogwe	Korogwe	0	3.14579	0	0	0	299.894	1
Tanga	Korogwe	Korogwe	0	0.668036	1	0	0	299.894	1
Tanga	Korogwe	Korogwe	0	1.80151	1	0	0	299.894	1
Tanga	Korogwe	Korogwe	0	1	1	0	0	299.894	1
Tanga	Korogwe	Korogwe	0	7.7399	1	0	0	299.894	1
Tanga	Korogwe	Korogwe	0	2.3655	0	0	0	299.894	1
Tanga	Korogwe	Korogwe	0	27	0	0	0	299.894	1
Tanga	Korogwe	Korogwe	0	30	1	0	0	299.894	1
Tanga	Korogwe	Korogwe	0	0.202601	0	0	0	299.894	1
Tanga	Korogwe	Korogwe	0	0.722793	0	0	0	299.894	1
Tanga	Korogwe	Korogwe	0	2.45311	0	0	0	299.894	1
Tanga	Korogwe	Kwagunda	0	1.67556	0	0	0	304.217	1
Tanga	Korogwe	Kwagunda	0	0.950034	0	0	0	304.217	1
Tanga	Korogwe	Kwagunda	0	2.29158	1	0	0	304.217	1
Tanga	Korogwe	Kwagunda	0	1.21287	0	0	0	304.217	1
Tanga	Korogwe	Kwagunda	0	0.396988	0	1	0	304.217	1
Tanga	Korogwe	Kwagunda	0	0.911704	1	0	0	304.217	1
Tanga	Korogwe	Kwagunda	0	0.542095	1	0	0	304.217	1
Tanga	Korogwe	Kwagunda	0	0.569473	0	0	0	304.217	1
Tanga	Korogwe	Kwagunda	0	1.58522	0	0	0	304.217	1
Tanga	Korogwe	Kwagunda	0	2.6256	0	0	0	304.217	1
Tanga	Korogwe	Kwagunda	0	0.284737	1	0	0	304.217	1
Tanga	Korogwe	Kwamndolwa	0	1.68378	0	0	0	328.761	1
Tanga	Korogwe	Kwamndolwa	0	1.25667	0	1	0	328.761	1
Tanga	Korogwe	Kwamndolwa	0	0.865161	0	0	0	328.761	1
Tanga	Korogwe	Kwamndolwa	0	1.38809	1	0	0	328.761	1
Tanga	Korogwe	Kwamndolwa	0	0.785763	0	0	0	328.761	1
Tanga	Korogwe	Kwamndolwa	0	0.87885	0	0	0	328.761	1
Tanga	Korogwe	Kwamndolwa	0	1.17454	0	0	0	328.761	1
Tanga	Korogwe	Kwamndolwa	0	0.837782	1	0	0	328.761	1
Tanga	Korogwe	Kwamndolwa	0	2.62286	0	0	0	328.761	1
Tanga	Korogwe	Kwamndolwa	0	0.692676	1	0	0	328.761	1
Tanga	Korogwe	Kwamndolwa	0	0.722793	0	0	0	328.761	1
Tanga	Korogwe	Kwamndolwa	0	0.281999	0	0	0	328.761	1
Tanga	Korogwe	Kwamndolwa	0	1.13621	0	1	0	328.761	1
Tanga	Korogwe	Kwamndolwa	0	0.514716	0	0	0	328.761	1
Tanga	Korogwe	Kwamndolwa	0	1.74949	0	0	0	328.761	1
Tanga	Korogwe	Kwamndolwa	0	0.451745	1	0	0	328.761	1
Tanga	Korogwe	Lutindi	0	1.14716	1	0	0	850.876	2
Tanga	Korogwe	Lutindi	0	1.295	0	0	0	850.876	2
Tanga	Korogwe	Lutindi	0	2.05065	1	0	0	850.876	2
Tanga	Korogwe	Lutindi	0	2.94593	0	0	0	850.876	2
Tanga	Korogwe	Lutindi	0	3.73443	0	0	0	850.876	2
Tanga	Korogwe	Lutindi	0	0.594114	1	0	0	850.876	2
Tanga	Korogwe	Lutindi	0	0.731006	1	0	0	850.876	2
Tanga	Korogwe	Lutindi	0	2.09172	0	0	0	850.876	2
Tanga	Korogwe	Lutindi	0	41	1	0	0	850.876	2
Tanga	Korogwe	Lutindi	0	2.54894	0	0	0	850.876	2
Tanga	Korogwe	Lutindi	0	1.04038	0	0	0	850.876	2
Tanga	Korogwe	Lutindi	0	1.99042	0	0	0	850.876	2
Tanga	Korogwe	Magoma	0	0.413415	0	0	0	508.928	1
Tanga	Korogwe	Magoma	0	0.147844	1	1	0	508.928	1
Tanga	Korogwe	Magoma	0	1.44558	1	0	0	508.928	1
Tanga	Korogwe	Magoma	0	0.947296	1	0	0	508.928	1
Tanga	Korogwe	Magoma	1	0.246407	0	1	1	508.928	1
Tanga	Korogwe	Magoma	0	0.599589	1	0	0	508.928	1
Tanga	Korogwe	Magoma	0	0.72553	1	0	0	508.928	1
Tanga	Korogwe	Magoma	0	0.476386	1	0	0	508.928	1
Tanga	Korogwe	Magoma	0	2.37372	0	0	0	508.928	1
Tanga	Korogwe	Magoma	0	0.670773	0	0	0	508.928	1
Tanga	Korogwe	Magoma	1	2.3655	1	1	0	508.928	1
Tanga	Korogwe	Magoma	1	1.07324	0	0	1	508.928	1
Tanga	Korogwe	Magoma	0	0.36961	1	0	0	508.928	1
Tanga	Korogwe	Magoma	0	0.971937	0	0	0	508.928	1
Tanga	Korogwe	Magoma	0	1.64545	0	0	0	508.928	1
Tanga	Korogwe	Magoma	0	1.94114	1	0	0	508.928	1
Tanga	Korogwe	Magoma	0	2	1	0	0	508.928	1
Tanga	Korogwe	Magoma	0	0.421629	0	0	0	508.928	1
Tanga	Korogwe	Magoma	0	0.77755	1	0	0	508.928	1
Tanga	Korogwe	Magoma	0	1.64545	0	0	0	508.928	1
Tanga	Korogwe	Makuyuni	0	0.561259	0	1	0	347	1
Tanga	Korogwe	Makuyuni	0	2.61465	0	0	0	347	1
Tanga	Korogwe	Makuyuni	0	0.544832	0	0	0	347	1
Tanga	Korogwe	Makuyuni	0	1.11704	1	0	0	347	1
Tanga	Korogwe	Makuyuni	0	2.49692	1	0	0	347	1
Tanga	Korogwe	Makuyuni	0	2.11362	0	0	0	347	1
Tanga	Korogwe	Makuyuni	0	0.238193	0	0	0	347	1
Tanga	Korogwe	Makuyuni	0	0.971937	0	0	0	347	1
Tanga	Korogwe	Makuyuni	0	1.19644	0	1	0	347	1
Tanga	Korogwe	Makuyuni	0	0.309377	0	0	0	347	1
Tanga	Korogwe	Makuyuni	0	0.271047	1	1	0	347	1
Tanga	Korogwe	Makuyuni	0	0.616016	0	0	0	347	1
Tanga	Korogwe	Makuyuni	0	0.514716	0	0	0	347	1
Tanga	Korogwe	Makuyuni	0	0.594114	0	0	0	347	1
Tanga	Korogwe	Makuyuni	0	0.963723	1	1	1	347	1
Tanga	Korogwe	Makuyuni	0	0.788501	1	0	0	347	1
Tanga	Korogwe	Makuyuni	0	0.156057	1	0	0	347	1
Tanga	Korogwe	Makuyuni	0	2.44216	1	0	0	347	1
Tanga	Korogwe	Makuyuni	1	1.46749	0	0	0	347	1
Tanga	Korogwe	Makuyuni	0	1.17454	1	0	0	347	1
Tanga	Korogwe	Makuyuni	0	2.8063	1	0	0	347	1
Tanga	Korogwe	Makuyuni	0	0.772074	1	0	0	347	1
Tanga	Korogwe	Makuyuni	0	1	0	0	0	347	1
Tanga	Korogwe	Makuyuni	0	0.873374	0	0	0	347	1
Tanga	Korogwe	Makuyuni	0	1.16906	1	0	0	347	1
Tanga	Korogwe	Makuyuni	0	2.42847	1	0	0	347	1
Tanga	Korogwe	Makuyuni	0	0.900753	0	0	0	347	1
Tanga	Korogwe	Makuyuni	0	0.695414	0	0	0	347	1
Tanga	Korogwe	Makuyuni	0	1.05407	1	0	0	347	1
Tanga	Korogwe	Makuyuni	0	1.08419	0	0	0	347	1
Tanga	Korogwe	Makuyuni	0	2.92402	1	0	0	347	1
Tanga	Korogwe	Makuyuni	0	5.20192	1	0	0	347	1
Tanga	Korogwe	Makuyuni	0	0.684463	0	0	0	347	1
Tanga	Korogwe	Makuyuni	0	0.903491	0	0	0	347	1
Tanga	Korogwe	Makuyuni	0	0.320329	0	1	0	347	1
Tanga	Korogwe	Makuyuni	0	0.358658	0	0	0	347	1
Tanga	Korogwe	Makuyuni	0	2.17112	1	0	0	347	1
Tanga	Korogwe	Makuyuni	0	0.711841	1	0	0	347	1
Tanga	Korogwe	Makuyuni	0	0.605065	0	0	0	347	1
Tanga	Korogwe	Makuyuni	0	0.580424	0	1	1	347	1
Tanga	Korogwe	Makuyuni	0	0.506502	0	0	0	347	1
Tanga	Korogwe	Makuyuni	0	0.44627	0	0	0	347	1
Tanga	Korogwe	Makuyuni	0	0.616016	1	0	0	347	1
Tanga	Korogwe	Makuyuni	0	3.61944	0	0	0	347	1
Tanga	Korogwe	Makuyuni	0	0.342231	1	0	0	347	1
Tanga	Korogwe	Makuyuni	0	0.807666	0	0	0	347	1
Tanga	Korogwe	Makuyuni	0	2.68036	1	0	0	347	1
Tanga	Korogwe	Makuyuni	0	0.750171	0	0	0	347	1
Tanga	Korogwe	Makuyuni	0	1.21013	1	0	0	347	1
Tanga	Korogwe	Makuyuni	0	0.950034	0	0	0	347	1
Tanga	Korogwe	Makuyuni	0	0.711841	1	0	0	347	1
Tanga	Korogwe	Makuyuni	0	0.605065	0	0	0	347	1
Tanga	Korogwe	Makuyuni	0	0.788501	0	0	0	347	1
Tanga	Korogwe	Makuyuni	0	0.889802	0	0	0	347	1
Tanga	Korogwe	Makuyuni	0	0.884326	0	0	0	347	1
Tanga	Korogwe	Makuyuni	0	2.60096	0	0	0	347	1
Tanga	Korogwe	Makuyuni	1	0.769336	0	0	0	347	1
Tanga	Korogwe	Makuyuni	0	0.646133	1	1	0	347	1
Tanga	Korogwe	Makuyuni	0	1.26489	0	0	0	347	1
Tanga	Korogwe	Makuyuni	0	6.0397	0	1	0	347	1
Tanga	Korogwe	Makuyuni	0	1.1937	0	0	0	347	1
Tanga	Korogwe	Makuyuni	0	0.43258	0	0	0	347	1
Tanga	Korogwe	Makuyuni	0	0.372348	0	0	0	347	1
Tanga	Korogwe	Makuyuni	0	0.561259	1	0	0	347	1
Tanga	Korogwe	Makuyuni	0	0.991102	0	0	0	347	1
Tanga	Korogwe	Makuyuni	0	1.4538	0	0	0	347	1
Tanga	Korogwe	Makuyuni	0	0.566735	1	1	1	347	1
Tanga	Korogwe	Makuyuni	0	1.01027	0	0	0	347	1
Tanga	Korogwe	Makuyuni	0	2.07803	0	0	0	347	1
Tanga	Korogwe	Makuyuni	1	0.580424	1	0	0	347	1
Tanga	Korogwe	Makuyuni	0	1.91102	1	0	0	347	1
Tanga	Korogwe	Makuyuni	0	1.1937	0	0	0	347	1
Tanga	Korogwe	Makuyuni	0	1.86174	0	0	0	347	1
Tanga	Korogwe	Makuyuni	0	0.646133	0	0	0	347	1
Tanga	Korogwe	Makuyuni	0	0.783025	0	0	0	347	1
Tanga	Korogwe	Makuyuni	0	1.64819	1	0	0	347	1
Tanga	Korogwe	Makuyuni	0	0.939083	0	0	0	347	1
Tanga	Korogwe	Makuyuni	0	0.533881	1	0	0	347	1
Tanga	Korogwe	Makuyuni	0	0.227242	1	0	0	347	1
Tanga	Korogwe	Makuyuni	0	0.539357	0	0	0	347	1
Tanga	Korogwe	Makuyuni	0	1.22108	0	0	0	347	1
Tanga	Korogwe	Makuyuni	0	1.87269	0	0	0	347	1
Tanga	Korogwe	Makuyuni	0	1.75222	1	0	0	347	1
Tanga	Korogwe	Makuyuni	0	1.00205	0	0	0	347	1
Tanga	Korogwe	Makuyuni	0	0.906229	0	0	0	347	1
Tanga	Korogwe	Makuyuni	0	0.613279	1	0	0	347	1
Tanga	Korogwe	Makuyuni	0	0.594114	0	0	0	347	1
Tanga	Korogwe	Makuyuni	0	0.418891	1	0	0	347	1
Tanga	Korogwe	Makuyuni	0	0.334018	0	0	0	347	1
Tanga	Korogwe	Makuyuni	0	1.66735	0	0	0	347	1
Tanga	Korogwe	Makuyuni	0	0.818617	1	0	0	347	1
Tanga	Korogwe	Makuyuni	0	1.10335	0	0	0	347	1
Tanga	Korogwe	Makuyuni	0	0.865161	0	0	0	347	1
Tanga	Korogwe	Makuyuni	0	28	0	0	0	347	1
Tanga	Korogwe	Makuyuni	0	1.73306	0	0	0	347	1
Tanga	Korogwe	Mashewa	0	1.08693	1	0	0	488.707	1
Tanga	Korogwe	Mashewa	0	2.44216	0	0	0	488.707	1
Tanga	Korogwe	Mashewa	0	0.19165	0	0	0	488.707	1
Tanga	Korogwe	Mashewa	0	0.271047	1	0	0	488.707	1
Tanga	Korogwe	Mashewa	0	2	0	0	0	488.707	1
Tanga	Korogwe	Mashewa	0	0.498289	1	1	0	488.707	1
Tanga	Korogwe	Mashewa	0	2.28884	1	0	0	488.707	1
Tanga	Korogwe	Mashewa	1	0.424367	1	0	0	488.707	1
Tanga	Korogwe	Mashewa	0	2.26968	1	0	0	488.707	1
Tanga	Korogwe	Mashewa	0	0.574949	1	0	0	488.707	1
Tanga	Korogwe	Mashewa	0	0.364134	0	0	0	488.707	1
Tanga	Korogwe	Mashewa	0	2.13005	1	0	0	488.707	1
Tanga	Korogwe	Mashewa	0	0.366872	1	0	0	488.707	1
Tanga	Korogwe	Mashewa	0	3.12389	1	0	0	488.707	1
Tanga	Korogwe	Mashewa	0	0.421629	0	0	0	488.707	1
Tanga	Korogwe	Mashewa	0	1	0	0	0	488.707	1
Tanga	Korogwe	Mashewa	0	1.59617	0	0	0	488.707	1
Tanga	Korogwe	Mashewa	0	1.16085	1	0	0	488.707	1
Tanga	Korogwe	Mashewa	1	2	1	0	0	488.707	1
Tanga	Korogwe	Mashewa	1	0.851472	1	0	0	488.707	1
Tanga	Korogwe	Mashewa	0	2.04791	1	0	0	488.707	1
Tanga	Korogwe	Mashewa	0	0.591376	0	0	0	488.707	1
Tanga	Korogwe	Mashewa	0	0.939083	1	0	0	488.707	1
Tanga	Korogwe	Mashewa	1	0.873374	0	0	0	488.707	1
Tanga	Korogwe	Mashewa	0	0.0833333	0	1	0	488.707	1
Tanga	Korogwe	Mazinde	0	2	1	0	0	524.834	1
Tanga	Korogwe	Mazinde	0	0.386037	1	0	0	524.834	1
Tanga	Korogwe	Mkalamo	0	35	1	0	0	503.59	1
Tanga	Korogwe	Mkalamo	1	5.31417	0	1	0	503.59	1
Tanga	Korogwe	Mkalamo	0	3.19233	0	0	0	503.59	1
Tanga	Korogwe	Mkalamo	0	2	0	1	1	503.59	1
Tanga	Korogwe	Mnyuzi	0	1.41547	1	1	0	244.342	1
Tanga	Korogwe	Mnyuzi	0	2.69131	1	0	0	244.342	1
Tanga	Korogwe	Mnyuzi	1	0.511978	0	1	0	244.342	1
Tanga	Korogwe	Mnyuzi	0	0.358658	1	0	0	244.342	1
Tanga	Korogwe	Mnyuzi	0	0.796715	0	0	0	244.342	1
Tanga	Korogwe	Mnyuzi	1	15	0	0	1	244.342	1
Tanga	Korogwe	Mnyuzi	0	0.520192	1	1	0	244.342	1
Tanga	Korogwe	Mnyuzi	0	0.999316	1	0	0	244.342	1
Tanga	Korogwe	Mnyuzi	0	0.657084	1	1	0	244.342	1
Tanga	Korogwe	Mnyuzi	0	0.960986	1	0	0	244.342	1
Tanga	Korogwe	Mnyuzi	1	1	1	1	0	244.342	1
Tanga	Korogwe	Mnyuzi	0	0.396988	1	0	0	244.342	1
Tanga	Korogwe	Mnyuzi	0	8	0	0	0	244.342	1
Tanga	Korogwe	Mnyuzi	0	1	1	0	0	244.342	1
Tanga	Korogwe	Mnyuzi	0	0.156057	1	0	0	244.342	1
Tanga	Korogwe	Mnyuzi	0	82	0	0	0	244.342	1
Tanga	Korogwe	Mnyuzi	1	1.7577	1	0	0	244.342	1
Tanga	Korogwe	Mnyuzi	0	1.05407	0	0	0	244.342	1
Tanga	Korogwe	Mnyuzi	0	0.887064	1	0	0	244.342	1
Tanga	Korogwe	Mnyuzi	1	34.5134	0	1	0	244.342	1
Tanga	Korogwe	Mnyuzi	0	2	1	0	0	244.342	1
Tanga	Korogwe	Mnyuzi	0	1	0	0	0	244.342	1
Tanga	Korogwe	Mnyuzi	0	6.13552	1	0	0	244.342	1
Tanga	Korogwe	Mnyuzi	0	2.27789	0	1	0	244.342	1
Tanga	Korogwe	Mombo	0	12	0	0	0	470.357	1
Tanga	Korogwe	Mombo	0	0.50924	1	0	0	470.357	1
Tanga	Korogwe	Mombo	0	3.44969	1	0	0	470.357	1
Tanga	Korogwe	Mombo	0	0.281999	1	0	0	470.357	1
Tanga	Korogwe	Mombo	0	0.73922	0	0	0	470.357	1
Tanga	Korogwe	Msambiazi	0	1.6783	0	0	0	434.572	1
Tanga	Korogwe	Msambiazi	0	1.26489	0	0	0	434.572	1
Tanga	Korogwe	Msambiazi	0	3	1	0	0	434.572	1
Tanga	Korogwe	Msambiazi	0	4	0	0	0	434.572	1
Tanga	Korogwe	Msambiazi	0	1.80151	0	0	0	434.572	1
Tanga	Korogwe	Msambiazi	0	0.95551	0	0	0	434.572	1
Tanga	Korogwe	Msambiazi	0	2.43395	0	0	0	434.572	1
Tanga	Korogwe	Msambiazi	0	0.588638	1	0	0	434.572	1
Tanga	Korogwe	Msambiazi	0	1.71389	0	0	0	434.572	1
Tanga	Korogwe	Msambiazi	0	1.2731	1	0	1	434.572	1
Tanga	Korogwe	Msambiazi	0	1.40452	0	0	0	434.572	1
Tanga	Korogwe	Msambiazi	0	1.88364	0	0	0	434.572	1
Tanga	Korogwe	Msambiazi	0	38	0	0	0	434.572	1
Tanga	Korogwe	Msambiazi	0	1.74949	0	0	0	434.572	1
Tanga	Korogwe	Msambiazi	0	2.35181	0	0	0	434.572	1
Tanga	Korogwe	Msambiazi	0	3.60027	0	0	0	434.572	1
Tanga	Korogwe	Msambiazi	0	0.646133	0	0	0	434.572	1
Tanga	Korogwe	Msambiazi	0	3	0	0	0	434.572	1
Tanga	Korogwe	Msambiazi	0	2.74333	1	0	0	434.572	1
Tanga	Korogwe	Msambiazi	0	2.15469	0	0	0	434.572	1
Tanga	Korogwe	Msambiazi	0	1.23203	0	0	0	434.572	1
Tanga	Korogwe	Msambiazi	0	0.6872	1	0	0	434.572	1
Tanga	Korogwe	Msambiazi	0	0.736482	0	0	0	434.572	1
Tanga	Korogwe	Msambiazi	0	2.25325	0	0	0	434.572	1
Tanga	Korogwe	Msambiazi	0	0.796715	0	0	0	434.572	1
Tanga	Korogwe	Msambiazi	0	1.33333	1	0	0	434.572	1
Tanga	Korogwe	Msambiazi	0	1.36892	1	0	0	434.572	1
Tanga	Korogwe	Msambiazi	0	1.78508	1	0	0	434.572	1
Tanga	Korogwe	Msambiazi	0	1.44011	0	0	0	434.572	1
Tanga	Korogwe	Msambiazi	0	2.49692	0	0	0	434.572	1
Tanga	Korogwe	Msambiazi	0	1.32512	0	0	0	434.572	1
Tanga	Korogwe	Msambiazi	0	0.167009	0	0	0	434.572	1
Tanga	Korogwe	Msambiazi	0	1.25941	0	0	0	434.572	1
Tanga	Korogwe	Msambiazi	0	1.67283	0	0	0	434.572	1
Tanga	Korogwe	Msambiazi	0	2.17385	1	0	0	434.572	1
Tanga	Korogwe	Msambiazi	0	1.45927	1	0	0	434.572	1
Tanga	Korogwe	Msambiazi	0	1.24846	0	0	0	434.572	1
Tanga	Korogwe	Msambiazi	0	1.26763	0	0	0	434.572	1
Tanga	Korogwe	Msambiazi	0	2.39836	0	0	0	434.572	1
Tanga	Korogwe	Msambiazi	0	0.303901	1	0	0	434.572	1
Tanga	Korogwe	Msambiazi	0	0.580424	0	0	0	434.572	1
Tanga	Korogwe	Msambiazi	0	0.821355	0	0	0	434.572	1
Tanga	Korogwe	Msambiazi	0	0.821355	0	0	0	434.572	1
Tanga	Korogwe	Msambiazi	0	0.870637	0	0	0	434.572	1
Tanga	Korogwe	Msambiazi	0	2.86105	1	0	0	434.572	1
Tanga	Korogwe	Msambiazi	0	2.40657	1	1	0	434.572	1
Tanga	Korogwe	Msambiazi	0	2.93224	0	0	0	434.572	1
Tanga	Korogwe	Ngombezi	0	1.23477	0	0	0	301.221	1
Tanga	Korogwe	Ngombezi	0	1.04586	0	0	0	301.221	1
Tanga	Korogwe	Ngombezi	0	2.25051	0	0	0	301.221	1
Tanga	Korogwe	Ngombezi	0	1.60986	1	0	0	301.221	1
Tanga	Korogwe	Ngombezi	0	1.30048	0	0	0	301.221	1
Tanga	Korogwe	Ngombezi	0	0.87885	0	0	0	301.221	1
Tanga	Korogwe	Ngombezi	0	1.90828	1	0	0	301.221	1
Tanga	Korogwe	Ngombezi	1	0.76386	0	0	0	301.221	1
Tanga	Korogwe	Ngombezi	0	0.695414	1	0	0	301.221	1
Tanga	Korogwe	Ngombezi	0	1.94387	1	0	0	301.221	1
Tanga	Korogwe	Ngombezi	0	1.70568	0	0	0	301.221	1
Tanga	Korogwe	Ngombezi	0	1.14442	0	0	0	301.221	1
Tanga	Korogwe	Ngombezi	0	1.14442	1	0	0	301.221	1
Tanga	Korogwe	Ngombezi	0	1.04312	0	0	0	301.221	1
Tanga	Korogwe	Ngombezi	0	2.00411	0	0	0	301.221	1
Tanga	Korogwe	Ngombezi	0	1.77139	1	0	0	301.221	1
Tanga	Korogwe	Ngombezi	0	2.47228	0	0	0	301.221	1
Tanga	Korogwe	Ngombezi	1	0.793977	0	0	0	301.221	1
Tanga	Korogwe	Ngombezi	0	2.45585	1	0	0	301.221	1
Tanga	Korogwe	Ngombezi	0	1.76044	0	0	0	301.221	1
Tanga	Korogwe	Ngombezi	0	3.30459	1	0	0	301.221	1
Tanga	Korogwe	Vugiri	0	2.26694	1	1	0	747.696	2
Tanga	Korogwe	Vugiri	0	0.314853	1	0	0	747.696	2
Tanga	Korogwe	Vugiri	0	0.394251	1	0	0	747.696	2
Tanga	Korogwe	Vugiri	0	4.03012	0	0	0	747.696	2
Tanga	Korogwe	Vugiri	0	0.815879	0	0	0	747.696	2
Tanga	Korogwe	Vugiri	0	2.2204	0	1	0	747.696	2
Tanga	Korogwe	Vugiri	0	1.79877	0	0	0	747.696	2
Tanga	Korogwe	Vugiri	0	1.44558	0	0	0	747.696	2
Tanga	Korogwe	Vugiri	0	0.898015	0	0	0	747.696	2
Tanga	Korogwe	Vugiri	0	0.323066	1	0	0	747.696	2
Tanga	Korogwe	Vugiri	0	0.711841	0	0	0	747.696	2
Tanga	Korogwe	Vugiri	0	1.37714	0	0	0	747.696	2
Tanga	Korogwe	Vugiri	0	1.6345	0	0	0	747.696	2
Tanga	Korogwe	Vugiri	0	1.87543	1	0	0	747.696	2
Tanga	Korogwe	Vugiri	0	1.95483	0	0	0	747.696	2
Tanga	Korogwe	Vugiri	0	1.31417	0	0	0	747.696	2
Tanga	Korogwe	Vugiri	0	4.06845	0	0	0	747.696	2
Tanga	Korogwe	Vugiri	1	0.243669	1	0	0	747.696	2
Tanga	Korogwe	Vugiri	0	0.925394	0	0	0	747.696	2
Tanga	Korogwe	Vugiri	0	0.435318	0	0	0	747.696	2
Tanga	Korogwe	Vugiri	0	0.569473	0	0	0	747.696	2
Tanga	Korogwe	Vugiri	0	2.19849	0	0	0	747.696	2
Tanga	Korogwe	Vugiri	0	0.673511	1	0	0	747.696	2
Tanga	Korogwe	Vugiri	0	1	1	0	0	747.696	2
Tanga	Korogwe	Vugiri	0	1.32238	0	0	0	747.696	2
Tanga	Korogwe	Vugiri	0	0.249144	1	0	0	747.696	2
Tanga	Korogwe	Vugiri	0	1.21834	1	0	0	747.696	2
Tanga	Korogwe	Vugiri	0	2.93771	0	0	0	747.696	2
Tanga	Korogwe	Vugiri	0	0.821355	1	0	0	747.696	2
Tanga	Korogwe	Vugiri	0	1	1	0	0	747.696	2
Tanga	Korogwe	Vugiri	0	0.336756	0	0	0	747.696	2
Tanga	Korogwe	Vugiri	0	0.542095	1	0	0	747.696	2
Tanga	Korogwe	Vugiri	0	1.48939	0	0	0	747.696	2
Tanga	Korogwe	Vugiri	0	0.574949	1	1	0	747.696	2
Tanga	Korogwe	Vugiri	0	0	1	0	0	747.696	2
Tanga	Korogwe	Vugiri	0	0.833333	1	0	0	747.696	2
Tanga	Korogwe	Vugiri	0	1.37988	0	0	0	747.696	2
Tanga	Korogwe	Vugiri	0	1.90828	1	0	0	747.696	2
Tanga	Korogwe	Vugiri	0	1.6564	1	0	0	747.696	2
Tanga	Korogwe	Vugiri	0	1.73032	1	0	0	747.696	2
Tanga	Korogwe	Vugiri	0	1	0	0	0	747.696	2
Tanga	Korogwe	Vugiri	0	0.952772	0	0	0	747.696	2
Tanga	Korogwe	Vugiri	0	2.54346	1	0	0	747.696	2
Tanga	Korogwe	Vugiri	0	2	0	0	0	747.696	2
Tanga	Korogwe	Vugiri	0	0.865161	1	0	0	747.696	2
Tanga	Korogwe	Vugiri	0	2.36824	0	0	0	747.696	2
Tanga	Korogwe	Vugiri	0	0.681725	0	0	0	747.696	2
Tanga	Korogwe	Vugiri	0	2.15743	0	0	0	747.696	2
Tanga	Lushoto	Baga	0	9	1	1	0	1403.18	3
Tanga	Lushoto	Bumbuli	0	2.02327	1	0	0	1213.56	3
Tanga	Lushoto	Gare	0	0.355921	1	0	0	1360.66	3
Tanga	Lushoto	Gare	0	13.2348	1	0	0	1360.66	3
Tanga	Lushoto	Gare	0	0.531143	1	1	0	1360.66	3
Tanga	Lushoto	Gare	0	40	1	1	0	1360.66	3
Tanga	Lushoto	Kwai	0	20	0	0	0	1571.08	3
Tanga	Lushoto	Lushoto	0	30	0	0	0	1614.83	3
Tanga	Lushoto	Lushoto	0	24.2108	0	0	0	1614.83	3
Tanga	Lushoto	Lushoto	0	25	0	0	0	1614.83	3
Tanga	Lushoto	Lushoto	0	60	0	0	0	1614.83	3
Tanga	Lushoto	Lushoto	0	36	0	0	1	1614.83	3
Tanga	Lushoto	Lushoto	0	5	0	0	0	1614.83	3
Tanga	Lushoto	Lushoto	0	70	0	1	1	1614.83	3
Tanga	Lushoto	Lushoto	0	20	0	1	0	1614.83	3
Tanga	Lushoto	Lushoto	0	4.58316	0	0	0	1614.83	3
Tanga	Lushoto	Malibwi	1	30	1	0	0	1506.72	3
Tanga	Lushoto	Mbuzii	0	1.6345	0	0	0	1120.8	2
Tanga	Lushoto	Mbuzii	1	1.57426	1	1	0	1120.8	2
Tanga	Lushoto	Mgwashi	0	1.4976	0	0	0	1272.68	3
Tanga	Lushoto	Mlalo	0	19	0	0	0	1236.56	3
Tanga	Lushoto	Mlalo	0	0.561259	1	0	0	1236.56	3
Tanga	Lushoto	Mlalo	1	0.271047	1	1	0	1236.56	3
Tanga	Lushoto	Mlola	0	0.974675	1	0	0	1245.57	3
Tanga	Lushoto	Mlola	1	25	0	0	0	1245.57	3
Tanga	Lushoto	Mng'aro	0	0.50924	1	0	0	414.777	1
Tanga	Lushoto	Mtae	0	25	1	0	0	1498.71	3
Tanga	Lushoto	Mwangoi	0	5	0	1	0	1526.18	3
Tanga	Lushoto	Rangwi	0	28	1	0	0	1862.51	3
Tanga	Lushoto	Shume	0	14	0	0	0	1780.27	3
Tanga	Lushoto	Soni	0	5	0	0	0	1416.29	3
Tanga	Lushoto	Soni	0	20	0	0	0	1416.29	3
Tanga	Lushoto	Tamota	0	0.47091	1	0	0	1006.03	2
Tanga	Lushoto	Tamota	0	3	1	0	0	1006.03	2
Tanga	Lushoto	Tamota	0	1.26489	1	0	0	1006.03	2
Tanga	Lushoto	Tamota	0	3.97262	0	0	0	1006.03	2
Tanga	Lushoto	Tamota	0	1.295	0	0	0	1006.03	2
Tanga	Lushoto	Tamota	0	2.72142	1	0	0	1006.03	2
Tanga	Lushoto	Tamota	1	0.443532	1	0	0	1006.03	2
Tanga	Lushoto	Tamota	0	2.12183	0	0	1	1006.03	2
Tanga	Lushoto	Tamota	0	0.867899	1	0	0	1006.03	2
Tanga	Lushoto	Tamota	0	0.87885	0	0	0	1006.03	2
Tanga	Lushoto	Ubiri	0	39	0	0	0	1227.75	3
Tanga	Lushoto	Ubiri	0	3.27447	0	0	0	1227.75	3
Tanga	Lushoto	Ubiri	0	2.20945	0	0	0	1227.75	3
Tanga	Lushoto	Ubiri	0	9	0	0	0	1227.75	3
Tanga	Lushoto	Ubiri	0	3.14853	0	0	0	1227.75	3
Tanga	Lushoto	Ubiri	0	12	1	0	1	1227.75	3
Tanga	Lushoto	Ubiri	0	3.43327	1	0	0	1227.75	3
Tanga	Lushoto	Ubiri	0	7	0	0	0	1227.75	3
Tanga	Lushoto	Ubiri	0	0.826831	0	0	0	1227.75	3
Tanga	Lushoto	Ubiri	0	1.32786	0	0	0	1227.75	3
Tanga	Lushoto	Ubiri	0	2.21218	1	0	0	1227.75	3
Tanga	Lushoto	Ubiri	0	6.60096	1	0	0	1227.75	3
Tanga	Lushoto	Ubiri	0	4	0	0	0	1227.75	3
Tanga	Lushoto	Ubiri	0	3	0	0	0	1227.75	3
Tanga	Lushoto	Ubiri	0	5.71116	0	0	0	1227.75	3
Tanga	Lushoto	Ubiri	0	2.70773	1	0	0	1227.75	3
Tanga	Lushoto	Ubiri	0	5.11704	1	0	0	1227.75	3
Tanga	Lushoto	Ubiri	0	0.418891	0	0	0	1227.75	3
Tanga	Lushoto	Ubiri	0	3	0	0	0	1227.75	3
Tanga	Lushoto	Ubiri	0	5.9165	0	0	0	1227.75	3
Tanga	Lushoto	Ubiri	0	5	1	0	0	1227.75	3
Tanga	Lushoto	Ubiri	1	0.416667	1	1	0	1227.75	3
Tanga	Lushoto	Vuga	0	2.2642	1	0	0	1169.91	2
Tanga	Lushoto	Vuga	0	1.65366	1	0	0	1169.91	2
Tanga	Lushoto	Vuga	0	22	1	0	0	1169.91	2
Tanga	Muheza	Bwembwera	0	25	0	0	0	246.784	1
Tanga	Muheza	Bwembwera	1	0.416667	1	1	1	246.784	1
Tanga	Muheza	Bwembwera	0	0.640657	0	0	0	246.784	1
Tanga	Muheza	Bwembwera	0	0.985626	1	0	0	246.784	1
Tanga	Muheza	Bwembwera	0	1.13621	1	0	0	246.784	1
Tanga	Muheza	Bwembwera	0	0.449008	1	0	0	246.784	1
Tanga	Muheza	Bwembwera	1	0.495551	1	0	0	246.784	1
Tanga	Muheza	Bwembwera	0	0.659822	1	0	0	246.784	1
Tanga	Muheza	Bwembwera	0	0.52293	1	0	0	246.784	1
Tanga	Muheza	Bwembwera	0	0.851472	0	0	0	246.784	1
Tanga	Muheza	Daluni	0	0.977413	1	1	0	468.052	1
Tanga	Muheza	Daluni	0	2.44216	0	0	0	468.052	1
Tanga	Muheza	Kicheba	0	1	1	0	0	187.612	1
Tanga	Muheza	Kicheba	0	20	0	0	0	187.612	1
Tanga	Muheza	Kicheba	0	1.44285	1	0	0	187.612	1
Tanga	Muheza	Kicheba	0	0.939083	0	0	0	187.612	1
Tanga	Muheza	Kicheba	0	0.892539	1	0	0	187.612	1
Tanga	Muheza	Kicheba	0	0.580424	1	0	0	187.612	1
Tanga	Muheza	Kicheba	0	3	0	0	0	187.612	1
Tanga	Muheza	Kicheba	0	0.328542	1	0	0	187.612	1
Tanga	Muheza	Kicheba	0	1.73853	0	0	0	187.612	1
Tanga	Muheza	Kicheba	0	0.62423	0	1	0	187.612	1
Tanga	Muheza	Kicheba	0	0.824093	0	0	0	187.612	1
Tanga	Muheza	Kilulu	0	2.87474	0	0	0	252.59	1
Tanga	Muheza	Kilulu	1	1.13073	1	0	0	252.59	1
Tanga	Muheza	Kilulu	0	1	1	0	0	252.59	1
Tanga	Muheza	Kilulu	0	25	0	0	0	252.59	1
Tanga	Muheza	Kilulu	0	1.05133	0	0	0	252.59	1
Tanga	Muheza	Kilulu	0	3.1102	0	0	0	252.59	1
Tanga	Muheza	Kilulu	0	2.94319	1	0	0	252.59	1
Tanga	Muheza	Kilulu	0	0.566735	0	1	0	252.59	1
Tanga	Muheza	Kilulu	0	1.7796	0	0	0	252.59	1
Tanga	Muheza	Kilulu	0	0.399726	0	0	0	252.59	1
Tanga	Muheza	Kilulu	0	3.04997	1	0	0	252.59	1
Tanga	Muheza	Kilulu	0	3.01164	0	1	0	252.59	1
Tanga	Muheza	Kilulu	0	1	1	0	0	252.59	1
Tanga	Muheza	Kilulu	0	27	0	0	0	252.59	1
Tanga	Muheza	Kilulu	0	31.4743	1	0	0	252.59	1
Tanga	Muheza	Kilulu	0	32	0	0	0	252.59	1
Tanga	Muheza	Kilulu	0	1.28679	0	1	0	252.59	1
Tanga	Muheza	Kilulu	0	55	0	0	0	252.59	1
Tanga	Muheza	Kilulu	0	0.626968	1	0	0	252.59	1
Tanga	Muheza	Kilulu	0	0.44627	0	0	0	252.59	1
Tanga	Muheza	Kilulu	0	22	0	0	0	252.59	1
Tanga	Muheza	Kilulu	0	25	1	0	0	252.59	1
Tanga	Muheza	Kilulu	0	0.810404	0	0	0	252.59	1
Tanga	Muheza	Kilulu	0	0.451745	1	0	0	252.59	1
Tanga	Muheza	Kilulu	0	0.637919	0	0	0	252.59	1
Tanga	Muheza	Kilulu	0	84	0	0	0	252.59	1
Tanga	Muheza	Kilulu	0	1.08967	1	0	0	252.59	1
Tanga	Muheza	Kilulu	0	1.54689	0	0	0	252.59	1
Tanga	Muheza	Kilulu	0	0.377823	1	0	0	252.59	1
Tanga	Muheza	Kilulu	0	2	1	1	1	252.59	1
Tanga	Muheza	Kilulu	0	0.52293	1	0	0	252.59	1
Tanga	Muheza	Kilulu	0	1.80424	1	0	0	252.59	1
Tanga	Muheza	Kilulu	0	4	1	0	0	252.59	1
Tanga	Muheza	Kilulu	0	0.260096	0	0	0	252.59	1
Tanga	Muheza	Kilulu	0	1.95209	0	0	0	252.59	1
Tanga	Muheza	Kilulu	0	0.744695	0	0	0	252.59	1
Tanga	Muheza	Kilulu	0	0.862423	1	0	0	252.59	1
Tanga	Muheza	Kilulu	0	1.03764	1	0	0	252.59	1
Tanga	Muheza	Kilulu	0	0.758385	1	0	0	252.59	1
Tanga	Muheza	Kilulu	0	2.75428	0	0	0	252.59	1
Tanga	Muheza	Kilulu	0	0.980151	1	0	0	252.59	1
Tanga	Muheza	Kilulu	0	1.78782	1	0	0	252.59	1
Tanga	Muheza	Kilulu	0	0.84052	1	0	0	252.59	1
Tanga	Muheza	Kilulu	0	0.862423	0	0	0	252.59	1
Tanga	Muheza	Kilulu	1	1.86995	0	1	0	252.59	1
Tanga	Muheza	Kisiwani	0	0.583333	0	0	0	722.14	2
Tanga	Muheza	Kisiwani	0	3.24161	1	0	1	722.14	2
Tanga	Muheza	Kisiwani	0	1.68104	0	1	0	722.14	2
Tanga	Muheza	Kisiwani	0	0.706365	1	1	0	722.14	2
Tanga	Muheza	Kisiwani	0	1.05955	1	0	0	722.14	2
Tanga	Muheza	Kisiwani	0	2.41205	1	0	0	722.14	2
Tanga	Muheza	Kisiwani	0	6.22314	0	0	0	722.14	2
Tanga	Muheza	Kisiwani	0	4.11499	0	0	0	722.14	2
Tanga	Muheza	Kisiwani	0	1.84257	0	0	0	722.14	2
Tanga	Muheza	Kisiwani	0	0.922656	0	0	0	722.14	2
Tanga	Muheza	Kisiwani	0	0.678987	0	0	0	722.14	2
Tanga	Muheza	Kisiwani	0	1.09514	1	0	0	722.14	2
Tanga	Muheza	Kisiwani	0	0.213552	1	0	0	722.14	2
Tanga	Muheza	Kisiwani	0	1.04586	0	0	0	722.14	2
Tanga	Muheza	Kisiwani	1	7	0	0	1	722.14	2
Tanga	Muheza	Kisiwani	0	1.577	0	0	0	722.14	2
Tanga	Muheza	Kisiwani	0	3.49897	1	0	0	722.14	2
Tanga	Muheza	Kisiwani	0	3	1	0	0	722.14	2
Tanga	Muheza	Kisiwani	0	1.7577	1	0	0	722.14	2
Tanga	Muheza	Kisiwani	0	35	1	0	0	722.14	2
Tanga	Muheza	Kisiwani	0	3	1	0	0	722.14	2
Tanga	Muheza	Kisiwani	0	2	1	0	0	722.14	2
Tanga	Muheza	Kwafungo	0	0.572211	1	0	0	208.612	1
Tanga	Muheza	Kwafungo	0	8	0	0	0	208.612	1
Tanga	Muheza	Kwafungo	0	0.982889	1	0	0	208.612	1
Tanga	Muheza	Kwafungo	0	0.172485	0	1	0	208.612	1
Tanga	Muheza	Kwafungo	0	1.4319	1	0	0	208.612	1
Tanga	Muheza	Kwafungo	0	1	0	0	0	208.612	1
Tanga	Muheza	Kwafungo	0	0.268309	0	0	0	208.612	1
Tanga	Muheza	Kwafungo	0	0.416153	1	0	0	208.612	1
Tanga	Muheza	Kwafungo	0	1.40452	1	0	0	208.612	1
Tanga	Muheza	Kwafungo	1	1.02396	0	0	0	208.612	1
Tanga	Muheza	Kwafungo	0	1.10883	0	0	0	208.612	1
Tanga	Muheza	Kwafungo	0	1.13621	0	0	0	208.612	1
Tanga	Muheza	Kwafungo	0	1.25941	0	0	0	208.612	1
Tanga	Muheza	Kwafungo	0	1.00479	0	0	0	208.612	1
Tanga	Muheza	Kwafungo	0	0.44627	1	0	0	208.612	1
Tanga	Muheza	Kwafungo	0	1.18549	0	0	0	208.612	1
Tanga	Muheza	Kwafungo	0	0.468172	1	0	0	208.612	1
Tanga	Muheza	Kwafungo	0	0.744695	0	0	0	208.612	1
Tanga	Muheza	Kwafungo	0	1.128	1	0	0	208.612	1
Tanga	Muheza	Kwafungo	0	1.79603	1	0	0	208.612	1
Tanga	Muheza	Kwafungo	0	2	0	0	0	208.612	1
Tanga	Muheza	Kwafungo	0	0.501027	1	0	0	208.612	1
Tanga	Muheza	Kwafungo	1	1.97947	1	0	1	208.612	1
Tanga	Muheza	Kwafungo	0	0.698152	1	1	0	208.612	1
Tanga	Muheza	Kwafungo	0	1.71937	0	0	0	208.612	1
Tanga	Muheza	Kwafungo	0	2	1	0	0	208.612	1
Tanga	Muheza	Kwafungo	1	2	0	0	0	208.612	1
Tanga	Muheza	Kwafungo	0	0.982889	0	0	0	208.612	1
Tanga	Muheza	Kwafungo	1	1.53046	0	0	0	208.612	1
Tanga	Muheza	Kwafungo	0	0.813142	0	0	0	208.612	1
Tanga	Muheza	Kwafungo	0	1.3963	1	0	0	208.612	1
Tanga	Muheza	Kwafungo	0	1.24846	1	0	0	208.612	1
Tanga	Muheza	Kwafungo	0	2.80356	1	0	0	208.612	1
Tanga	Muheza	Kwafungo	0	0.703628	0	0	0	208.612	1
Tanga	Muheza	Kwafungo	0	1.93019	0	0	0	208.612	1
Tanga	Muheza	Kwafungo	0	0.900753	0	1	0	208.612	1
Tanga	Muheza	Kwafungo	0	1.12252	0	0	0	208.612	1
Tanga	Muheza	Kwafungo	0	0.62423	1	1	0	208.612	1
Tanga	Muheza	Kwafungo	0	0.287474	0	0	0	208.612	1
Tanga	Muheza	Kwafungo	0	1.23751	1	0	0	208.612	1
Tanga	Muheza	Kwafungo	0	1.2293	1	1	0	208.612	1
Tanga	Muheza	Kwafungo	0	1.26763	0	0	0	208.612	1
Tanga	Muheza	Kwafungo	0	1.85079	1	1	0	208.612	1
Tanga	Muheza	Kwafungo	0	0.750171	1	0	0	208.612	1
Tanga	Muheza	Kwafungo	1	2.34086	0	1	0	208.612	1
Tanga	Muheza	Kwafungo	0	2.31348	1	0	0	208.612	1
Tanga	Muheza	Kwafungo	0	1.2293	0	0	0	208.612	1
Tanga	Muheza	Lusanga	0	2.64476	1	1	0	177.542	1
Tanga	Muheza	Lusanga	0	1.09788	0	0	0	177.542	1
Tanga	Muheza	Lusanga	0	1.93566	0	0	0	177.542	1
Tanga	Muheza	Lusanga	0	3.37851	0	0	0	177.542	1
Tanga	Muheza	Lusanga	0	0.268309	1	0	1	177.542	1
Tanga	Muheza	Lusanga	0	2.4668	0	0	0	177.542	1
Tanga	Muheza	Lusanga	0	2.69405	1	0	0	177.542	1
Tanga	Muheza	Lusanga	1	2	0	1	0	177.542	1
Tanga	Muheza	Lusanga	0	0.939083	1	0	0	177.542	1
Tanga	Muheza	Lusanga	0	10	1	1	0	177.542	1
Tanga	Muheza	Lusanga	0	6	0	0	0	177.542	1
Tanga	Muheza	Lusanga	0	2.82272	0	0	0	177.542	1
Tanga	Muheza	Lusanga	0	1.54415	0	0	0	177.542	1
Tanga	Muheza	Lusanga	0	0.676249	1	0	0	177.542	1
Tanga	Muheza	Lusanga	0	0.761123	0	0	0	177.542	1
Tanga	Muheza	Lusanga	0	0.906229	0	0	0	177.542	1
Tanga	Muheza	Lusanga	0	0.637919	0	0	0	177.542	1
Tanga	Muheza	Lusanga	0	2.84736	0	0	0	177.542	1
Tanga	Muheza	Lusanga	0	0.673511	0	0	0	177.542	1
Tanga	Muheza	Lusanga	0	1.36619	1	0	0	177.542	1
Tanga	Muheza	Lusanga	0	0.473648	1	0	0	177.542	1
Tanga	Muheza	Lusanga	0	0.479124	0	0	0	177.542	1
Tanga	Muheza	Lusanga	0	2.65024	0	0	0	177.542	1
Tanga	Muheza	Lusanga	0	27	0	0	0	177.542	1
Tanga	Muheza	Lusanga	0	2	1	0	0	177.542	1
Tanga	Muheza	Lusanga	0	2.3217	0	0	0	177.542	1
Tanga	Muheza	Lusanga	0	4	1	0	0	177.542	1
Tanga	Muheza	Lusanga	0	0.991102	0	0	0	177.542	1
Tanga	Muheza	Lusanga	0	0.818617	1	1	0	177.542	1
Tanga	Muheza	Lusanga	0	0.999316	1	0	0	177.542	1
Tanga	Muheza	Lusanga	0	0.862423	0	0	0	177.542	1
Tanga	Muheza	Lusanga	0	0.887064	0	0	0	177.542	1
Tanga	Muheza	Lusanga	0	6	0	0	0	177.542	1
Tanga	Muheza	Lusanga	0	1.95209	0	0	0	177.542	1
Tanga	Muheza	Lusanga	0	2.98426	1	0	0	177.542	1
Tanga	Muheza	Lusanga	0	2.02327	0	0	0	177.542	1
Tanga	Muheza	Lusanga	1	1	1	1	0	177.542	1
Tanga	Muheza	Magila	0	1.69747	0	0	0	267.334	1
Tanga	Muheza	Magila	0	1.13621	1	0	0	267.334	1
Tanga	Muheza	Magila	0	0.845996	0	0	0	267.334	1
Tanga	Muheza	Magila	0	1.08693	1	0	0	267.334	1
Tanga	Muheza	Magila	0	1.51129	1	0	0	267.334	1
Tanga	Muheza	Magila	0	50	1	0	0	267.334	1
Tanga	Muheza	Magila	0	0.632444	0	0	0	267.334	1
Tanga	Muheza	Magila	0	0.394251	1	0	0	267.334	1
Tanga	Muheza	Magoroto	0	0.646133	0	0	0	446.977	1
Tanga	Muheza	Magoroto	0	0.361396	1	0	0	446.977	1
Tanga	Muheza	Magoroto	0	1.07597	0	0	0	446.977	1
Tanga	Muheza	Magoroto	0	1.27584	0	0	0	446.977	1
Tanga	Muheza	Magoroto	0	2	0	0	0	446.977	1
Tanga	Muheza	Magoroto	0	0.43258	1	0	0	446.977	1
Tanga	Muheza	Magoroto	0	1.26763	1	1	0	446.977	1
Tanga	Muheza	Magoroto	0	1.90281	1	1	1	446.977	1
Tanga	Muheza	Magoroto	0	15.2635	1	0	0	446.977	1
Tanga	Muheza	Magoroto	0	1.77413	0	0	0	446.977	1
Tanga	Muheza	Majengo	0	20.0411	0	0	0	261.952	1
Tanga	Muheza	Majengo	0	16	0	0	0	261.952	1
Tanga	Muheza	Majengo	1	0.772074	0	0	0	261.952	1
Tanga	Muheza	Majengo	0	3	0	0	0	261.952	1
Tanga	Muheza	Majengo	0	2.33812	0	0	0	261.952	1
Tanga	Muheza	Majengo	0	0.906229	0	0	0	261.952	1
Tanga	Muheza	Majengo	0	0.91718	0	0	0	261.952	1
Tanga	Muheza	Majengo	1	0.15332	1	0	0	261.952	1
Tanga	Muheza	Majengo	0	1.10062	1	1	0	261.952	1
Tanga	Muheza	Majengo	0	0.550308	1	0	0	261.952	1
Tanga	Muheza	Majengo	0	1.53046	1	1	0	261.952	1
Tanga	Muheza	Majengo	0	20	0	0	0	261.952	1
Tanga	Muheza	Majengo	1	54	0	1	1	261.952	1
Tanga	Muheza	Majengo	0	25	0	0	0	261.952	1
Tanga	Muheza	Majengo	0	1	1	0	0	261.952	1
Tanga	Muheza	Majengo	0	2	1	0	0	261.952	1
Tanga	Muheza	Majengo	1	35	0	0	0	261.952	1
Tanga	Muheza	Majengo	0	1.30869	0	0	0	261.952	1
Tanga	Muheza	Majengo	0	7	1	0	0	261.952	1
Tanga	Muheza	Majengo	0	0.306639	1	0	0	261.952	1
Tanga	Muheza	Majengo	0	0.533881	1	0	0	261.952	1
Tanga	Muheza	Maramba	1	2.2204	1	0	0	169.279	1
Tanga	Muheza	Maramba	0	3.01711	1	0	0	169.279	1
Tanga	Muheza	Maramba	0	0.320329	0	0	0	169.279	1
Tanga	Muheza	Maramba	0	17	1	0	0	169.279	1
Tanga	Muheza	Maramba	1	0.755647	1	1	0	169.279	1
Tanga	Muheza	Maramba	0	0.703628	0	0	0	169.279	1
Tanga	Muheza	Maramba	1	1.75496	1	1	1	169.279	1
Tanga	Muheza	Maramba	1	0.916667	1	0	0	169.279	1
Tanga	Muheza	Maramba	0	37.5359	0	0	0	169.279	1
Tanga	Muheza	Maramba	0	2.30253	1	0	0	169.279	1
Tanga	Muheza	Maramba	0	2.18207	1	0	0	169.279	1
Tanga	Muheza	Masuguru	0	3	1	0	0	278.554	1
Tanga	Muheza	Masuguru	0	1	0	0	0	278.554	1
Tanga	Muheza	Masuguru	0	2.49692	0	0	0	278.554	1
Tanga	Muheza	Masuguru	0	1.2512	1	0	0	278.554	1
Tanga	Muheza	Masuguru	0	0.427105	1	1	0	278.554	1
Tanga	Muheza	Masuguru	0	0.678987	0	0	0	278.554	1
Tanga	Muheza	Masuguru	0	42	0	0	0	278.554	1
Tanga	Muheza	Masuguru	0	1.64819	0	0	0	278.554	1
Tanga	Muheza	Masuguru	0	0.50924	1	0	0	278.554	1
Tanga	Muheza	Masuguru	1	0.5859	0	0	0	278.554	1
Tanga	Muheza	Masuguru	0	1.94935	0	0	1	278.554	1
Tanga	Muheza	Masuguru	0	2.94045	0	0	0	278.554	1
Tanga	Muheza	Masuguru	0	1.38535	0	1	0	278.554	1
Tanga	Muheza	Masuguru	0	30	0	0	0	278.554	1
Tanga	Muheza	Masuguru	0	1.1718	0	0	0	278.554	1
Tanga	Muheza	Masuguru	0	0.832307	1	0	0	278.554	1
Tanga	Muheza	Mbaramo	0	0.361396	1	1	0	248.457	1
Tanga	Muheza	Mbaramo	0	0.542095	1	0	0	248.457	1
Tanga	Muheza	Mbaramo	0	2	0	0	0	248.457	1
Tanga	Muheza	Mbaramo	0	1.23477	0	0	0	248.457	1
Tanga	Muheza	Mbaramo	0	2	1	1	0	248.457	1
Tanga	Muheza	Mbaramo	0	1.24572	1	0	0	248.457	1
Tanga	Muheza	Mbaramo	0	12	0	0	0	248.457	1
Tanga	Muheza	Mbaramo	0	2.67214	0	1	0	248.457	1
Tanga	Muheza	Mhinduro	0	0.854209	1	0	0	212.468	1
Tanga	Muheza	Mhinduro	0	8	1	0	0	212.468	1
Tanga	Muheza	Mhinduro	0	47	0	0	0	212.468	1
Tanga	Muheza	Mhinduro	0	0.747433	1	1	0	212.468	1
Tanga	Muheza	Mhinduro	0	0.183436	0	0	0	212.468	1
Tanga	Muheza	Mhinduro	0	3.35387	0	0	0	212.468	1
Tanga	Muheza	Mhinduro	1	20	0	1	1	212.468	1
Tanga	Muheza	Mhinduro	0	1.88364	0	0	0	212.468	1
Tanga	Muheza	Mhinduro	0	0.506502	1	0	0	212.468	1
Tanga	Muheza	Misalai	0	0.487337	1	0	0	946.98	2
Tanga	Muheza	Misalai	1	2.98973	1	0	0	946.98	2
Tanga	Muheza	Misalai	0	3	1	0	0	946.98	2
Tanga	Muheza	Misalai	0	1.28679	1	0	0	946.98	2
Tanga	Muheza	Misalai	0	6	1	1	1	946.98	2
Tanga	Muheza	Misalai	1	0.5	1	0	0	946.98	2
Tanga	Muheza	Misalai	0	0.528405	0	0	0	946.98	2
Tanga	Muheza	Misalai	0	2.44216	1	0	0	946.98	2
Tanga	Muheza	Misalai	0	2.57358	0	0	0	946.98	2
Tanga	Muheza	Misalai	0	2.91033	1	0	0	946.98	2
Tanga	Muheza	Misalai	0	27	0	0	0	946.98	2
Tanga	Muheza	Misozwe	0	0.555784	1	0	0	185.686	1
Tanga	Muheza	Misozwe	0	2.00137	1	0	0	185.686	1
Tanga	Muheza	Misozwe	0	2.20671	0	0	0	185.686	1
Tanga	Muheza	Misozwe	0	2.16016	1	0	0	185.686	1
Tanga	Muheza	Misozwe	0	0.555784	1	0	0	185.686	1
Tanga	Muheza	Misozwe	0	0.947296	0	0	0	185.686	1
Tanga	Muheza	Misozwe	0	1.79055	1	1	0	185.686	1
Tanga	Muheza	Misozwe	0	0.643395	1	0	0	185.686	1
Tanga	Muheza	Misozwe	0	1.09788	1	0	0	185.686	1
Tanga	Muheza	Misozwe	0	0.6872	1	0	0	185.686	1
Tanga	Muheza	Mkuzi	0	2.94045	1	0	0	152.476	1
Tanga	Muheza	Mkuzi	0	3.86585	0	0	0	152.476	1
Tanga	Muheza	Mkuzi	0	2.2998	0	0	0	152.476	1
Tanga	Muheza	Mkuzi	0	1.69199	1	0	0	152.476	1
Tanga	Muheza	Mkuzi	0	1.24846	1	0	0	152.476	1
Tanga	Muheza	Mkuzi	0	70	0	0	0	152.476	1
Tanga	Muheza	Mkuzi	0	0.974675	1	0	0	152.476	1
Tanga	Muheza	Mkuzi	1	0.358658	1	0	0	152.476	1
Tanga	Muheza	Mkuzi	0	1.07871	0	0	0	152.476	1
Tanga	Muheza	Mkuzi	0	0.257358	1	0	0	152.476	1
Tanga	Muheza	Mkuzi	0	2.68036	1	0	0	152.476	1
Tanga	Muheza	Mkuzi	0	4.80767	1	0	0	152.476	1
Tanga	Muheza	Mkuzi	0	0.982889	1	0	0	152.476	1
Tanga	Muheza	Mkuzi	0	1.87543	1	0	0	152.476	1
Tanga	Muheza	Mkuzi	1	0.851472	0	0	0	152.476	1
Tanga	Muheza	Mkuzi	0	1.66187	0	0	0	152.476	1
Tanga	Muheza	Mkuzi	0	0.848734	1	1	0	152.476	1
Tanga	Muheza	Mkuzi	0	2.6694	0	0	0	152.476	1
Tanga	Muheza	Mkuzi	0	1.14442	1	0	0	152.476	1
Tanga	Muheza	Mkuzi	0	1.04586	0	0	0	152.476	1
Tanga	Muheza	Mkuzi	0	1.19097	0	1	0	152.476	1
Tanga	Muheza	Mkuzi	0	0.911704	1	0	0	152.476	1
Tanga	Muheza	Mkuzi	0	3	1	0	0	152.476	1
Tanga	Muheza	Mkuzi	0	0.681725	0	0	0	152.476	1
Tanga	Muheza	Mkuzi	0	0.963723	1	0	0	152.476	1
Tanga	Muheza	Mkuzi	0	0.43258	0	0	0	152.476	1
Tanga	Muheza	Mkuzi	0	0.588638	1	0	0	152.476	1
Tanga	Muheza	Mkuzi	0	0.758385	0	0	0	152.476	1
Tanga	Muheza	Mkuzi	0	1.34702	1	0	0	152.476	1
Tanga	Muheza	Mtindiro	0	1.02396	0	0	0	185.105	1
Tanga	Muheza	Mtindiro	0	0.640657	0	0	0	185.105	1
Tanga	Muheza	Mtindiro	0	1.48665	0	0	0	185.105	1
Tanga	Muheza	Mtindiro	0	0.796715	0	0	0	185.105	1
Tanga	Muheza	Mtindiro	0	1.79055	1	0	0	185.105	1
Tanga	Muheza	Mtindiro	0	2.92402	0	1	0	185.105	1
Tanga	Muheza	Mtindiro	0	0.761123	1	0	0	185.105	1
Tanga	Muheza	Mtindiro	0	0.528405	0	0	0	185.105	1
Tanga	Muheza	Mtindiro	1	4.08761	0	0	0	185.105	1
Tanga	Muheza	Mtindiro	0	0.950034	0	0	0	185.105	1
Tanga	Muheza	Mtindiro	0	1.7002	1	0	0	185.105	1
Tanga	Muheza	Mtindiro	0	0.84052	0	0	0	185.105	1
Tanga	Muheza	Mtindiro	0	3	1	0	0	185.105	1
Tanga	Muheza	Mtindiro	0	6	0	0	0	185.105	1
Tanga	Muheza	Mtindiro	0	0.54757	1	0	0	185.105	1
Tanga	Muheza	Mtindiro	0	1	0	0	0	185.105	1
Tanga	Muheza	Mtindiro	0	2.8857	0	0	0	185.105	1
Tanga	Muheza	Mtindiro	0	0.632444	0	0	0	185.105	1
Tanga	Muheza	Mtindiro	1	1.20192	1	1	0	185.105	1
Tanga	Muheza	Mtindiro	0	1.55236	1	0	0	185.105	1
Tanga	Muheza	Mtindiro	0	0.320329	0	0	0	185.105	1
Tanga	Muheza	Mtindiro	0	0.511978	1	0	0	185.105	1
Tanga	Muheza	Mtindiro	0	2	1	0	0	185.105	1
Tanga	Muheza	Mtindiro	0	1.35797	0	0	0	185.105	1
Tanga	Muheza	Mtindiro	0	2.20397	0	0	0	185.105	1
Tanga	Muheza	Mtindiro	0	0.678987	0	1	0	185.105	1
Tanga	Muheza	Mtindiro	0	0.681725	1	0	0	185.105	1
Tanga	Muheza	Mtindiro	0	1.10609	0	0	0	185.105	1
Tanga	Muheza	Mtindiro	0	1.84805	1	0	0	185.105	1
Tanga	Muheza	Mtindiro	0	1.47023	0	0	0	185.105	1
Tanga	Muheza	Mtindiro	0	0.421629	1	0	0	185.105	1
Tanga	Muheza	Mtindiro	0	1.64271	1	1	0	185.105	1
Tanga	Muheza	Mtindiro	0	0.95551	0	0	0	185.105	1
Tanga	Muheza	Mtindiro	0	0.881588	0	0	0	185.105	1
Tanga	Muheza	Mtindiro	0	1.11157	1	1	0	185.105	1
Tanga	Muheza	Mtindiro	0	1.28405	0	0	0	185.105	1
Tanga	Muheza	Mtindiro	0	1.10335	0	0	0	185.105	1
Tanga	Muheza	Mtindiro	0	0.980151	1	0	0	185.105	1
Tanga	Muheza	Mtindiro	0	0.681725	1	0	0	185.105	1
Tanga	Muheza	Mtindiro	0	0.235455	1	0	0	185.105	1
Tanga	Muheza	Mtindiro	0	0.933607	1	0	0	185.105	1
Tanga	Muheza	Mtindiro	0	1.00479	0	0	0	185.105	1
Tanga	Muheza	Mtindiro	0	3.69062	1	0	0	185.105	1
Tanga	Muheza	Mtindiro	0	0.325804	0	0	0	185.105	1
Tanga	Muheza	Mtindiro	0	0.829569	1	0	0	185.105	1
Tanga	Muheza	Mtindiro	0	0.755647	0	0	0	185.105	1
Tanga	Muheza	Mtindiro	0	1.66461	0	0	0	185.105	1
Tanga	Muheza	Mtindiro	1	1.46749	1	0	0	185.105	1
Tanga	Muheza	Mtindiro	0	0.572211	0	0	0	185.105	1
Tanga	Muheza	Mtindiro	1	0.539357	1	1	1	185.105	1
Tanga	Muheza	Mtindiro	0	1	1	0	0	185.105	1
Tanga	Muheza	Mtindiro	0	0.835044	1	0	0	185.105	1
Tanga	Muheza	Mtindiro	0	0	0	0	0	185.105	1
Tanga	Muheza	Ngomeni	0	1	0	0	0	90.1058	1
Tanga	Muheza	Ngomeni	0	30	0	0	0	90.1058	1
Tanga	Muheza	Ngomeni	0	0.514716	1	0	0	90.1058	1
Tanga	Muheza	Ngomeni	0	2.36824	1	0	0	90.1058	1
Tanga	Muheza	Ngomeni	0	40	0	0	0	90.1058	1
Tanga	Muheza	Ngomeni	0	0.985626	0	0	0	90.1058	1
Tanga	Muheza	Ngomeni	0	1.92745	1	0	0	90.1058	1
Tanga	Muheza	Ngomeni	1	0.76386	1	0	0	90.1058	1
Tanga	Muheza	Ngomeni	0	3	1	1	0	90.1058	1
Tanga	Muheza	Ngomeni	1	1.38261	0	1	0	90.1058	1
Tanga	Muheza	Ngomeni	0	1.45106	0	0	0	90.1058	1
Tanga	Muheza	Ngomeni	0	1.5332	0	0	0	90.1058	1
Tanga	Muheza	Ngomeni	0	1	0	0	0	90.1058	1
Tanga	Muheza	Ngomeni	0	30	0	0	0	90.1058	1
Tanga	Muheza	Ngomeni	0	0.142368	0	0	0	90.1058	1
Tanga	Muheza	Ngomeni	1	1.00479	1	0	0	90.1058	1
Tanga	Muheza	Ngomeni	0	0.985626	0	0	0	90.1058	1
Tanga	Muheza	Ngomeni	0	1.84805	1	0	0	90.1058	1
Tanga	Muheza	Ngomeni	0	0.728268	0	0	0	90.1058	1
Tanga	Muheza	Ngomeni	0	2.84189	1	0	0	90.1058	1
Tanga	Muheza	Ngomeni	1	0.544832	1	1	0	90.1058	1
Tanga	Muheza	Ngomeni	0	2.9514	1	0	0	90.1058	1
Tanga	Muheza	Ngomeni	0	5.27584	0	0	0	90.1058	1
Tanga	Muheza	Ngomeni	0	0.511978	0	0	0	90.1058	1
Tanga	Muheza	Ngomeni	0	2.26146	0	0	0	90.1058	1
Tanga	Muheza	Ngomeni	0	0.613279	1	1	0	90.1058	1
Tanga	Muheza	Ngomeni	1	1.41273	0	1	1	90.1058	1
Tanga	Muheza	Ngomeni	0	0.435318	0	0	0	90.1058	1
Tanga	Muheza	Ngomeni	0	0.54757	0	0	0	90.1058	1
Tanga	Muheza	Nkumba	0	0.911704	1	0	0	258.005	1
Tanga	Muheza	Nkumba	0	0.654346	0	0	0	258.005	1
Tanga	Muheza	Nkumba	0	1	1	0	0	258.005	1
Tanga	Muheza	Nkumba	0	0.837782	0	1	0	258.005	1
Tanga	Muheza	Nkumba	1	0.599589	0	1	0	258.005	1
Tanga	Muheza	Nkumba	0	1.40452	0	0	0	258.005	1
Tanga	Muheza	Nkumba	0	0.845996	1	0	0	258.005	1
Tanga	Muheza	Nkumba	0	36	1	0	0	258.005	1
Tanga	Muheza	Nkumba	0	0.892539	1	0	0	258.005	1
Tanga	Muheza	Nkumba	0	0.312115	1	0	0	258.005	1
Tanga	Muheza	Nkumba	0	1.27036	1	0	0	258.005	1
Tanga	Muheza	Nkumba	0	1.50856	0	0	0	258.005	1
Tanga	Muheza	Nkumba	0	0.36961	0	0	0	258.005	1
Tanga	Muheza	Nkumba	0	1.99589	0	1	1	258.005	1
Tanga	Muheza	Nkumba	0	0.194387	0	0	0	258.005	1
Tanga	Muheza	Nkumba	0	1.60164	0	0	0	258.005	1
Tanga	Muheza	Nkumba	0	0.741958	1	0	0	258.005	1
Tanga	Muheza	Nkumba	0	19	1	0	0	258.005	1
Tanga	Muheza	Nkumba	0	3.36756	0	0	0	258.005	1
Tanga	Muheza	Nkumba	0	0.246407	0	0	0	258.005	1
Tanga	Muheza	Nkumba	0	0.405202	1	0	0	258.005	1
Tanga	Muheza	Nkumba	0	2	1	0	0	258.005	1
Tanga	Muheza	Nkumba	0	0.577686	0	0	0	258.005	1
Tanga	Muheza	Nkumba	0	3.82478	0	0	0	258.005	1
Tanga	Muheza	Nkumba	0	2.84189	1	0	0	258.005	1
Tanga	Muheza	Nkumba	0	0.788501	0	0	0	258.005	1
Tanga	Muheza	Nkumba	0	3.47433	0	0	0	258.005	1
Tanga	Muheza	Nkumba	0	2.04791	0	1	0	258.005	1
Tanga	Muheza	Nkumba	0	0.438056	1	1	0	258.005	1
Tanga	Muheza	Nkumba	0	0.520192	1	0	0	258.005	1
Tanga	Muheza	Pande	0	0.72553	1	0	0	145.458	1
Tanga	Muheza	Pande	0	0.54757	1	0	0	145.458	1
Tanga	Muheza	Pande	0	2	1	0	0	145.458	1
Tanga	Muheza	Pande	0	2.00411	1	0	0	145.458	1
Tanga	Muheza	Pande	0	1.19097	0	0	1	145.458	1
Tanga	Muheza	Pande	0	0.911704	1	0	0	145.458	1
Tanga	Muheza	Pande	1	1	0	0	0	145.458	1
Tanga	Muheza	Pande	0	2.02601	1	1	0	145.458	1
Tanga	Muheza	Potwe	1	0.287474	1	1	0	288.658	1
Tanga	Muheza	Potwe	1	0.583162	1	0	1	288.658	1
Tanga	Muheza	Potwe	0	0.47091	1	1	0	288.658	1
Tanga	Muheza	Potwe	1	13	1	1	1	288.658	1
Tanga	Muheza	Potwe	0	0.536619	0	0	0	288.658	1
Tanga	Muheza	Potwe	0	1.0486	1	0	0	288.658	1
Tanga	Muheza	Potwe	0	2.10267	1	0	0	288.658	1
Tanga	Muheza	Potwe	0	0.490075	1	0	0	288.658	1
Tanga	Muheza	Potwe	0	1.35524	0	0	0	288.658	1
Tanga	Muheza	Potwe	0	1.44285	0	0	0	288.658	1
Tanga	Muheza	Potwe	0	0.0054757	1	0	0	288.658	1
Tanga	Muheza	Potwe	0	1.01574	0	0	0	288.658	1
Tanga	Muheza	Potwe	0	1.05407	0	0	0	288.658	1
Tanga	Muheza	Potwe	0	1.07324	0	0	0	288.658	1
Tanga	Muheza	Potwe	0	0.898015	1	1	0	288.658	1
Tanga	Muheza	Potwe	0	0.971937	1	0	0	288.658	1
Tanga	Muheza	Potwe	0	0.692676	1	0	0	288.658	1
Tanga	Muheza	Potwe	0	0.744695	0	0	0	288.658	1
Tanga	Muheza	Potwe	0	0.736482	1	0	0	288.658	1
Tanga	Muheza	Songa	0	1.013	0	0	0	203.559	1
Tanga	Muheza	Songa	0	2.69405	0	1	0	203.559	1
Tanga	Muheza	Songa	0	3	1	0	0	203.559	1
Tanga	Muheza	Songa	0	1.1718	1	0	0	203.559	1
Tanga	Muheza	Songa	0	0.626968	0	0	0	203.559	1
Tanga	Muheza	Songa	0	6.32444	0	0	0	203.559	1
Tanga	Muheza	Songa	0	1.33059	1	0	0	203.559	1
Tanga	Muheza	Songa	0	3	0	0	0	203.559	1
Tanga	Muheza	Songa	0	1.97947	0	0	0	203.559	1
Tanga	Muheza	Songa	0	3.12663	1	0	0	203.559	1
Tanga	Muheza	Songa	0	0.916667	0	0	0	203.559	1
Tanga	Muheza	Songa	0	1	0	0	0	203.559	1
Tanga	Muheza	Songa	0	1.21287	0	0	0	203.559	1
Tanga	Muheza	Songa	0	4	0	0	0	203.559	1
Tanga	Muheza	Songa	1	0.75	1	1	0	203.559	1
Tanga	Muheza	Songa	0	0.210814	0	0	0	203.559	1
Tanga	Muheza	Songa	0	1	0	0	0	203.559	1
Tanga	Muheza	Songa	0	0.6872	0	0	0	203.559	1
Tanga	Muheza	Songa	0	1.16085	0	0	0	203.559	1
Tanga	Muheza	Songa	1	55	0	0	0	203.559	1
Tanga	Muheza	Songa	0	7	0	0	0	203.559	1
Tanga	Muheza	Songa	0	1	1	0	0	203.559	1
Tanga	Muheza	Songa	0	1.38261	0	1	0	203.559	1
Tanga	Muheza	Songa	0	26	0	0	0	203.559	1
Tanga	Muheza	Songa	1	2	0	0	0	203.559	1
Tanga	Muheza	Songa	0	46	0	0	0	203.559	1
Tanga	Muheza	Songa	0	2	1	0	0	203.559	1
Tanga	Muheza	Songa	0	2.49692	0	0	0	203.559	1
Tanga	Muheza	Songa	0	0.788501	0	0	0	203.559	1
Tanga	Muheza	Songa	0	0.706365	1	0	0	203.559	1
Tanga	Muheza	Songa	0	1.31143	1	0	0	203.559	1
Tanga	Muheza	Songa	0	2	1	0	0	203.559	1
Tanga	Muheza	Songa	0	3.10472	0	0	0	203.559	1
Tanga	Muheza	Songa	0	3	1	1	0	203.559	1
Tanga	Muheza	Songa	0	1	0	0	0	203.559	1
Tanga	Muheza	Songa	1	3	1	1	0	203.559	1
Tanga	Muheza	Songa	0	6	0	0	0	203.559	1
Tanga	Muheza	Tingeni	0	0.449008	1	0	0	303.48	1
Tanga	Muheza	Tingeni	0	1	1	0	0	303.48	1
Tanga	Muheza	Tingeni	0	0.388775	1	0	0	303.48	1
Tanga	Muheza	Tingeni	0	2	1	0	0	303.48	1
Tanga	Muheza	Tingeni	0	0.925394	1	0	0	303.48	1
Tanga	Muheza	Tingeni	0	1.01848	1	0	0	303.48	1
Tanga	Muheza	Tingeni	0	0.889802	1	0	0	303.48	1
Tanga	Muheza	Tingeni	0	2	0	0	0	303.48	1
Tanga	Muheza	Tingeni	0	0.952772	0	0	0	303.48	1
Tanga	Muheza	Tingeni	0	0.583162	1	0	0	303.48	1
Tanga	Muheza	Tingeni	0	0.766598	0	0	0	303.48	1
Tanga	Muheza	Tingeni	0	0.75	1	1	0	303.48	1
Tanga	Muheza	Tingeni	0	1.86448	0	0	0	303.48	1
Tanga	Muheza	Tingeni	0	0.50924	0	0	0	303.48	1
Tanga	Muheza	Tingeni	0	0.487337	0	0	0	303.48	1
Tanga	Muheza	Tingeni	0	1.31417	1	0	0	303.48	1
Tanga	Muheza	Tingeni	0	2	0	0	0	303.48	1
Tanga	Muheza	Tingeni	0	0.646133	0	0	0	303.48	1
Tanga	Muheza	Tingeni	0	0.859685	1	0	0	303.48	1
Tanga	Muheza	Tingeni	0	0.227242	0	1	0	303.48	1
Tanga	Muheza	Zirai	0	0.325804	1	0	0	578.232	1
Tanga	Muheza	Zirai	1	0.610541	1	1	0	578.232	1
Tanga	Muheza	Zirai	0	2	1	0	0	578.232	1
Tanga	Muheza	Zirai	0	0.717317	1	0	0	578.232	1
Tanga	Muheza	Zirai	0	2.88296	0	0	0	578.232	1
Tanga	Muheza	Zirai	0	0.873374	1	0	0	578.232	1

## Sheet: Tanzania, median travel time
region	district	ward	median of reported travel times (hours) to hospital for each ward - all patients, not only severe malaria cases
Kilimanjaro	Hai	Hai Mjini	1
Kilimanjaro	Hai	Machame Kaskazini	1
Kilimanjaro	Hai	Machame Kusini	1.5
Kilimanjaro	Hai	Machame Mashariki	1.5
Kilimanjaro	Hai	Machame Uroki	0.875
Kilimanjaro	Hai	Masama Kusini	1
Kilimanjaro	Hai	Masama Magharibi	1
Kilimanjaro	Hai	Masama Mashariki	1.5
Kilimanjaro	Hai	Masama Rundugai	2
Kilimanjaro	Hai	Siha Kaskazini	1
Kilimanjaro	Hai	Siha Kati	2
Kilimanjaro	Hai	Siha Magharibi	2.5
Kilimanjaro	Hai	Siha Mashariki	0.75
Kilimanjaro	Moshi Rural	Arusha Chini	1
Kilimanjaro	Moshi Rural	Kahe	2
Kilimanjaro	Moshi Rural	Kahe Mashariki	2
Kilimanjaro	Moshi Rural	Kibosho Kati	1
Kilimanjaro	Moshi Rural	Kibosho Magharibi	1.5
Kilimanjaro	Moshi Rural	Kibosho Mashariki	0.875
Kilimanjaro	Moshi Rural	Kilema Kaskazini	0.258333
Kilimanjaro	Moshi Rural	Kilema Kati	0.5
Kilimanjaro	Moshi Rural	Kilema Kusini	1.25
Kilimanjaro	Moshi Rural	Kimochi	1
Kilimanjaro	Moshi Rural	Kindi	1
Kilimanjaro	Moshi Rural	Kirima	0.5
Kilimanjaro	Moshi Rural	Kirua Vunjo Kusini	1
Kilimanjaro	Moshi Rural	Kirua Vunjo Magharibi	2
Kilimanjaro	Moshi Rural	Kirua Vunjo Mashariki	1.25
Kilimanjaro	Moshi Rural	Mabogini	1.5
Kilimanjaro	Moshi Rural	Makuyuni	1.5
Kilimanjaro	Moshi Rural	Mamba Kaskazini	2
Kilimanjaro	Moshi Rural	Mamba Kusini	2
Kilimanjaro	Moshi Rural	Marangu Magharibi	1.5
Kilimanjaro	Moshi Rural	Marangu Mashariki	1.75
Kilimanjaro	Moshi Rural	Mbokomu	1
Kilimanjaro	Moshi Rural	Mwika Kaskazini	1.25
Kilimanjaro	Moshi Rural	Mwika Kusini	1.5
Kilimanjaro	Moshi Rural	Okoani Kibosho	1.25
Kilimanjaro	Moshi Rural	Old Moshi East	0.75
Kilimanjaro	Moshi Rural	Old Moshi West	1
Kilimanjaro	Moshi Rural	Uru Kaskazini	1
Kilimanjaro	Moshi Rural	Uru Mashariki	1
Kilimanjaro	Moshi Rural	Uru Shimbwe	1
Kilimanjaro	Moshi Rural	Uru South Mawela	0.666667
Kilimanjaro	Moshi Urban	Bondeni	0.5
Kilimanjaro	Moshi Urban	Kaloleni	0.5
Kilimanjaro	Moshi Urban	Karanga	0.75
Kilimanjaro	Moshi Urban	Kiboriloni	0.5
Kilimanjaro	Moshi Urban	Kilimanjaro	0.416667
Kilimanjaro	Moshi Urban	Kiusa	0.5
Kilimanjaro	Moshi Urban	Korongoni	0.5
Kilimanjaro	Moshi Urban	Longuo	0.5
Kilimanjaro	Moshi Urban	Majengo	0.5
Kilimanjaro	Moshi Urban	Mawenzi	0.25
Kilimanjaro	Moshi Urban	Mji Mpya	0.5
Kilimanjaro	Moshi Urban	Msaranga	0.5
Kilimanjaro	Moshi Urban	Njoro	0.5
Kilimanjaro	Moshi Urban	Pasua	0.5
Kilimanjaro	Moshi Urban	Rau	0.541667
Kilimanjaro	Mwanga	Jipe	2.5
Kilimanjaro	Mwanga	Kifula	3.66667
Kilimanjaro	Mwanga	Kighare	2
Kilimanjaro	Mwanga	Kileo	1.5
Kilimanjaro	Mwanga	Kilomeni	0.333333
Kilimanjaro	Mwanga	Kirya	4
Kilimanjaro	Mwanga	Kwakoa	2.5
Kilimanjaro	Mwanga	Lang'ata	3
Kilimanjaro	Mwanga	Lembeni	1
Kilimanjaro	Mwanga	Msangeni	1.5
Kilimanjaro	Mwanga	Mwanga	1.5
Kilimanjaro	Mwanga	Ngujini	1.5
Kilimanjaro	Mwanga	Shigatini	0.833333
Kilimanjaro	Rombo	Katangara Mrere	1
Kilimanjaro	Rombo	Kelamfua Mokala	0.875
Kilimanjaro	Rombo	Keni Aleni	0.75
Kilimanjaro	Rombo	Keni Mengeni	1.5
Kilimanjaro	Rombo	Kirongo Samanga	1.75
Kilimanjaro	Rombo	Kirwa Keni	1.25
Kilimanjaro	Rombo	Kisale Masangara	1
Kilimanjaro	Rombo	Kitirima Kingachi	1.5
Kilimanjaro	Rombo	Mahida Holili	1.5
Kilimanjaro	Rombo	Makiidi	0.5
Kilimanjaro	Rombo	Mamsera	0.5
Kilimanjaro	Rombo	Mengwe Manda	1
Kilimanjaro	Rombo	Motamburu Kitendeni	4
Kilimanjaro	Rombo	Mrao Keryo	1
Kilimanjaro	Rombo	Nanjala Reha	2
Kilimanjaro	Rombo	Olele	1.5
Kilimanjaro	Rombo	Shimbi	0.625
Kilimanjaro	Rombo	Tarakea Motamburu	2
Kilimanjaro	Rombo	Ubetu Kahe	1.875
Kilimanjaro	Rombo	Ushiri Ikuini	0.5
Kilimanjaro	Same	Bendera	4.5
Kilimanjaro	Same	Hedaru	2
Kilimanjaro	Same	Kihurio	3
Kilimanjaro	Same	Kisiwani	1.5
Kilimanjaro	Same	Makanya	1.5
Kilimanjaro	Same	Maore	2
Kilimanjaro	Same	Mhezi	1.05833
Kilimanjaro	Same	Mshewa	3
Kilimanjaro	Same	Msindo	2
Kilimanjaro	Same	Mwembe	1
Kilimanjaro	Same	Myamba	2
Kilimanjaro	Same	Ndungu	2.5
Kilimanjaro	Same	Ruvu	2
Kilimanjaro	Same	Same Mjini	0.5
Kilimanjaro	Same	Suji	3
Kilimanjaro	Same	Vudee	1.5
Tanga	Handeni	Kabuku	2
Tanga	Handeni	Kwamatuku	2
Tanga	Handeni	Kwedizinga	3
Tanga	Handeni	Mgambo	3
Tanga	Handeni	Segera	1.33333
Tanga	Korogwe	Bungu	2.5
Tanga	Korogwe	Chekelei	1.5
Tanga	Korogwe	Dindira	2.75
Tanga	Korogwe	Kerenge	2
Tanga	Korogwe	Kizara	2.25
Tanga	Korogwe	Korogwe	0.75
Tanga	Korogwe	Kwagunda	1.75
Tanga	Korogwe	Kwamndolwa	1.79167
Tanga	Korogwe	Lutindi	1.625
Tanga	Korogwe	Magoma	2.5
Tanga	Korogwe	Mashewa	3
Tanga	Korogwe	Mazinde	3
Tanga	Korogwe	Mkalamo	3
Tanga	Korogwe	Mnyuzi	1
Tanga	Korogwe	Mombo	1.25
Tanga	Korogwe	Msambiazi	0.75
Tanga	Korogwe	Ngombezi	1.5
Tanga	Korogwe	Vugiri	2
Tanga	Lushoto	Baga	4
Tanga	Lushoto	Bumbuli	3.5
Tanga	Lushoto	Gare	2.25
Tanga	Lushoto	Kwai	2
Tanga	Lushoto	Lunguza	0.75
Tanga	Lushoto	Lushoto	0.583333
Tanga	Lushoto	Malibwi	2.875
Tanga	Lushoto	Malindi	1
Tanga	Lushoto	Mamba	5.25
Tanga	Lushoto	Mbuzii	0.875
Tanga	Lushoto	Mgwashi	2.5
Tanga	Lushoto	Mlalo	2.25
Tanga	Lushoto	Mlola	3
Tanga	Lushoto	Mnazi	2.5
Tanga	Lushoto	Mng'aro	4
Tanga	Lushoto	Mtae	2
Tanga	Lushoto	Mwangoi	2
Tanga	Lushoto	Rangwi	1.89167
Tanga	Lushoto	Shume	1.25
Tanga	Lushoto	Soni	1
Tanga	Lushoto	Sunga	2.375
Tanga	Lushoto	Tamota	2
Tanga	Lushoto	Ubiri	1
Tanga	Lushoto	Vuga	1.875
Tanga	Muheza	Bwembwera	1
Tanga	Muheza	Daluni	2.5
Tanga	Muheza	Kicheba	1
Tanga	Muheza	Kilulu	1
Tanga	Muheza	Kwafungo	1.41667
Tanga	Muheza	Lusanga	1
Tanga	Muheza	Magila	1
Tanga	Muheza	Magoroto	3
Tanga	Muheza	Maramba	4
Tanga	Muheza	Masuguru	0.5
Tanga	Muheza	Mhinduro	3
Tanga	Muheza	Misalai	3
Tanga	Muheza	Misozwe	1.75
Tanga	Muheza	Mkuzi	1
Tanga	Muheza	Mtindiro	2
Tanga	Muheza	Ngomeni	0.75
Tanga	Muheza	Nkumba	1
Tanga	Muheza	Pande	2
Tanga	Muheza	Potwe	2
Tanga	Muheza	Songa	1.625
Tanga	Muheza	Tingeni	0.75
Tanga	Muheza	Zirai	3
Tanga	Muheza	Kilulu	1
Tanga	Muheza	Kisiwani	2
Tanga	Muheza	Kwafungo	1.41667
Tanga	Muheza	Lusanga	1
Tanga	Muheza	Magila	1
Tanga	Muheza	Magoroto	3
Tanga	Muheza	Majengo	0.333333
Tanga	Muheza	Maramba	4
Tanga	Muheza	Masuguru	0.5
Tanga	Muheza	Mbaramo	0.5
Tanga	Muheza	Mhinduro	3
Tanga	Muheza	Misalai	3
Tanga	Muheza	Misozwe	1.75
Tanga	Muheza	Mkuzi	1
Tanga	Muheza	Mtindiro	2
Tanga	Muheza	Ngomeni	0.75
Tanga	Muheza	Nkumba	1
Tanga	Muheza	Pande	2
Tanga	Muheza	Potwe	2
Tanga	Muheza	Songa	1.625
Tanga	Muheza	Tingeni	0.75
Tanga	Muheza	Zirai	3

## Sheet: Tanzania, sev cases travel time
region	district	ward	Travel time (hours) of each severe case who had this data
Kilimanjaro	Hai	Hai Mjini	0.75
Kilimanjaro	Hai	Hai Mjini	1
Kilimanjaro	Hai	Hai Mjini	4
Kilimanjaro	Hai	Hai Mjini	1
Kilimanjaro	Hai	Hai Mjini	1
Kilimanjaro	Hai	Hai Mjini	1.5
Kilimanjaro	Hai	Hai Mjini	1
Kilimanjaro	Hai	Hai Mjini	0.333333
Kilimanjaro	Hai	Hai Mjini	1
Kilimanjaro	Hai	Hai Mjini	1.5
Kilimanjaro	Hai	Hai Mjini	0.5
Kilimanjaro	Hai	Hai Mjini	0.75
Kilimanjaro	Hai	Hai Mjini	4
Kilimanjaro	Hai	Hai Mjini	1.5
Kilimanjaro	Hai	Hai Mjini	1
Kilimanjaro	Hai	Machame Kaskazini	0.5
Kilimanjaro	Hai	Machame Kusini	3
Kilimanjaro	Hai	Machame Kusini	3
Kilimanjaro	Hai	Machame Kusini	1.5
Kilimanjaro	Hai	Machame Kusini	2
Kilimanjaro	Hai	Machame Kusini	3
Kilimanjaro	Hai	Machame Kusini	1
Kilimanjaro	Hai	Machame Kusini	0.5
Kilimanjaro	Hai	Machame Kusini	6.5
Kilimanjaro	Hai	Machame Kusini	2
Kilimanjaro	Hai	Machame Kusini	1
Kilimanjaro	Hai	Machame Kusini	1
Kilimanjaro	Hai	Machame Kusini	2.25
Kilimanjaro	Hai	Machame Kusini	1.5
Kilimanjaro	Hai	Machame Kusini	1.5
Kilimanjaro	Hai	Machame Kusini	1.5
Kilimanjaro	Hai	Machame Kusini	2
Kilimanjaro	Hai	Machame Kusini	6
Kilimanjaro	Hai	Machame Kusini	8
Kilimanjaro	Hai	Machame Kusini	1.5
Kilimanjaro	Hai	Machame Kusini	2.5
Kilimanjaro	Hai	Machame Kusini	3
Kilimanjaro	Hai	Machame Kusini	0.75
Kilimanjaro	Hai	Machame Kusini	1
Kilimanjaro	Hai	Machame Kusini	1
Kilimanjaro	Hai	Machame Kusini	0.5
Kilimanjaro	Hai	Machame Kusini	0.5
Kilimanjaro	Hai	Machame Kusini	4
Kilimanjaro	Hai	Machame Kusini	5
Kilimanjaro	Hai	Machame Kusini	1
Kilimanjaro	Hai	Machame Kusini	0.5
Kilimanjaro	Hai	Machame Kusini	0.5
Kilimanjaro	Hai	Machame Kusini	1
Kilimanjaro	Hai	Machame Kusini	7
Kilimanjaro	Hai	Machame Kusini	0.666667
Kilimanjaro	Hai	Machame Kusini	1.5
Kilimanjaro	Hai	Machame Kusini	2
Kilimanjaro	Hai	Machame Kusini	4
Kilimanjaro	Hai	Machame Kusini	1
Kilimanjaro	Hai	Machame Kusini	5
Kilimanjaro	Hai	Machame Kusini	1
Kilimanjaro	Hai	Machame Kusini	4
Kilimanjaro	Hai	Machame Kusini	0.333333
Kilimanjaro	Hai	Machame Kusini	0.666667
Kilimanjaro	Hai	Machame Kusini	1.5
Kilimanjaro	Hai	Machame Kusini	3
Kilimanjaro	Hai	Machame Kusini	0.5
Kilimanjaro	Hai	Machame Kusini	3
Kilimanjaro	Hai	Machame Kusini	2
Kilimanjaro	Hai	Machame Kusini	2
Kilimanjaro	Hai	Machame Kusini	0.5
Kilimanjaro	Hai	Machame Kusini	0.25
Kilimanjaro	Hai	Machame Kusini	1
Kilimanjaro	Hai	Machame Kusini	2
Kilimanjaro	Hai	Machame Kusini	1
Kilimanjaro	Hai	Machame Kusini	2
Kilimanjaro	Hai	Machame Kusini	1
Kilimanjaro	Hai	Machame Kusini	3
Kilimanjaro	Hai	Machame Kusini	1.33333
Kilimanjaro	Hai	Machame Kusini	1
Kilimanjaro	Hai	Machame Kusini	1
Kilimanjaro	Hai	Machame Kusini	0.5
Kilimanjaro	Hai	Machame Kusini	2
Kilimanjaro	Hai	Machame Kusini	1.5
Kilimanjaro	Hai	Machame Kusini	3
Kilimanjaro	Hai	Machame Kusini	0.5
Kilimanjaro	Hai	Machame Kusini	4
Kilimanjaro	Hai	Machame Kusini	5.25
Kilimanjaro	Hai	Machame Kusini	4
Kilimanjaro	Hai	Machame Kusini	0.5
Kilimanjaro	Hai	Machame Kusini	3
Kilimanjaro	Hai	Machame Kusini	3
Kilimanjaro	Hai	Machame Kusini	0.333333
Kilimanjaro	Hai	Machame Kusini	3.5
Kilimanjaro	Hai	Machame Kusini	2
Kilimanjaro	Hai	Machame Kusini	2
Kilimanjaro	Hai	Machame Kusini	1.5
Kilimanjaro	Hai	Machame Kusini	0.5
Kilimanjaro	Hai	Machame Kusini	2
Kilimanjaro	Hai	Machame Kusini	1
Kilimanjaro	Hai	Machame Kusini	0.333333
Kilimanjaro	Hai	Machame Kusini	0.5
Kilimanjaro	Hai	Machame Kusini	0.166667
Kilimanjaro	Hai	Machame Kusini	1
Kilimanjaro	Hai	Machame Kusini	0.5
Kilimanjaro	Hai	Machame Kusini	2.83333
Kilimanjaro	Hai	Machame Kusini	0.5
Kilimanjaro	Hai	Machame Kusini	1.25
Kilimanjaro	Hai	Machame Kusini	4
Kilimanjaro	Hai	Machame Kusini	1
Kilimanjaro	Hai	Machame Kusini	3
Kilimanjaro	Hai	Machame Kusini	0.5
Kilimanjaro	Hai	Machame Kusini	0.5
Kilimanjaro	Hai	Machame Kusini	2
Kilimanjaro	Hai	Machame Kusini	0.083333
Kilimanjaro	Hai	Machame Kusini	2
Kilimanjaro	Hai	Machame Kusini	1
Kilimanjaro	Hai	Machame Kusini	1
Kilimanjaro	Hai	Machame Kusini	3
Kilimanjaro	Hai	Machame Kusini	0.5
Kilimanjaro	Hai	Machame Kusini	3
Kilimanjaro	Hai	Machame Kusini	7
Kilimanjaro	Hai	Machame Kusini	0.5
Kilimanjaro	Hai	Machame Kusini	3
Kilimanjaro	Hai	Machame Kusini	1.5
Kilimanjaro	Hai	Machame Kusini	4
Kilimanjaro	Hai	Machame Kusini	2
Kilimanjaro	Hai	Machame Kusini	3
Kilimanjaro	Hai	Machame Kusini	4
Kilimanjaro	Hai	Machame Kusini	2
Kilimanjaro	Hai	Machame Kusini	2
Kilimanjaro	Hai	Machame Kusini	1
Kilimanjaro	Hai	Machame Kusini	1
Kilimanjaro	Hai	Machame Kusini	1
Kilimanjaro	Hai	Machame Kusini	0.5
Kilimanjaro	Hai	Machame Kusini	3.5
Kilimanjaro	Hai	Machame Kusini	1
Kilimanjaro	Hai	Machame Kusini	0.5
Kilimanjaro	Hai	Machame Kusini	1
Kilimanjaro	Hai	Machame Kusini	0.5
Kilimanjaro	Hai	Machame Kusini	1.5
Kilimanjaro	Hai	Machame Kusini	0.5
Kilimanjaro	Hai	Machame Kusini	1
Kilimanjaro	Hai	Machame Kusini	0.5
Kilimanjaro	Hai	Machame Kusini	1
Kilimanjaro	Hai	Machame Kusini	3
Kilimanjaro	Hai	Machame Kusini	2.5
Kilimanjaro	Hai	Machame Kusini	0.25
Kilimanjaro	Hai	Machame Kusini	1.5
Kilimanjaro	Hai	Machame Kusini	4
Kilimanjaro	Hai	Machame Mashariki	1
Kilimanjaro	Hai	Machame Mashariki	1.83333
Kilimanjaro	Hai	Masama Kusini	1
Kilimanjaro	Hai	Masama Kusini	3
Kilimanjaro	Hai	Masama Kusini	5
Kilimanjaro	Hai	Masama Kusini	1
Kilimanjaro	Hai	Masama Kusini	0.5
Kilimanjaro	Hai	Masama Kusini	2.5
Kilimanjaro	Hai	Masama Kusini	3
Kilimanjaro	Hai	Masama Kusini	0.5
Kilimanjaro	Hai	Masama Kusini	2.5
Kilimanjaro	Hai	Masama Kusini	0.5
Kilimanjaro	Hai	Masama Kusini	1.5
Kilimanjaro	Hai	Masama Kusini	1.5
Kilimanjaro	Hai	Masama Kusini	2
Kilimanjaro	Hai	Masama Kusini	0.333333
Kilimanjaro	Hai	Masama Kusini	1.5
Kilimanjaro	Hai	Masama Kusini	4
Kilimanjaro	Hai	Masama Kusini	0.25
Kilimanjaro	Hai	Masama Kusini	0.5
Kilimanjaro	Hai	Masama Kusini	1
Kilimanjaro	Hai	Masama Kusini	1
Kilimanjaro	Hai	Masama Kusini	0.5
Kilimanjaro	Hai	Masama Kusini	0.5
Kilimanjaro	Hai	Masama Kusini	1.75
Kilimanjaro	Hai	Masama Magharibi	1.5
Kilimanjaro	Hai	Masama Magharibi	5
Kilimanjaro	Hai	Masama Magharibi	6
Kilimanjaro	Hai	Masama Magharibi	1.25
Kilimanjaro	Hai	Masama Magharibi	1
Kilimanjaro	Hai	Masama Rundugai	4
Kilimanjaro	Hai	Masama Rundugai	2
Kilimanjaro	Hai	Masama Rundugai	0.5
Kilimanjaro	Hai	Masama Rundugai	1.33333
Kilimanjaro	Hai	Masama Rundugai	2
Kilimanjaro	Hai	Masama Rundugai	3
Kilimanjaro	Hai	Masama Rundugai	3
Kilimanjaro	Hai	Masama Rundugai	7
Kilimanjaro	Hai	Masama Rundugai	1.5
Kilimanjaro	Hai	Masama Rundugai	2
Kilimanjaro	Hai	Masama Rundugai	1.5
Kilimanjaro	Hai	Masama Rundugai	3
Kilimanjaro	Hai	Masama Rundugai	3
Kilimanjaro	Hai	Masama Rundugai	1
Kilimanjaro	Hai	Masama Rundugai	3
Kilimanjaro	Hai	Masama Rundugai	2
Kilimanjaro	Hai	Masama Rundugai	1.5
Kilimanjaro	Hai	Masama Rundugai	4
Kilimanjaro	Hai	Masama Rundugai	1
Kilimanjaro	Hai	Masama Rundugai	2
Kilimanjaro	Hai	Masama Rundugai	2
Kilimanjaro	Hai	Siha Kaskazini	1
Kilimanjaro	Hai	Siha Kaskazini	2
Kilimanjaro	Hai	Siha Kati	3
Kilimanjaro	Hai	Siha Kati	1.1
Kilimanjaro	Hai	Siha Kati	3
Kilimanjaro	Hai	Siha Kati	1
Kilimanjaro	Hai	Siha Kati	1
Kilimanjaro	Hai	Siha Kati	4
Kilimanjaro	Hai	Siha Kati	0.75
Kilimanjaro	Hai	Siha Kati	1.5
Kilimanjaro	Hai	Siha Kati	3
Kilimanjaro	Hai	Siha Magharibi	2
Kilimanjaro	Hai	Siha Mashariki	3
Kilimanjaro	Hai	Siha Mashariki	0.5
Kilimanjaro	Hai	Siha Mashariki	1.1
Kilimanjaro	Moshi Rural	Arusha Chini	0.666667
Kilimanjaro	Moshi Rural	Arusha Chini	3
Kilimanjaro	Moshi Rural	Arusha Chini	1.5
Kilimanjaro	Moshi Rural	Arusha Chini	1
Kilimanjaro	Moshi Rural	Arusha Chini	1.5
Kilimanjaro	Moshi Rural	Arusha Chini	2
Kilimanjaro	Moshi Rural	Arusha Chini	2.83333
Kilimanjaro	Moshi Rural	Arusha Chini	0.666667
Kilimanjaro	Moshi Rural	Arusha Chini	3
Kilimanjaro	Moshi Rural	Arusha Chini	1.5
Kilimanjaro	Moshi Rural	Arusha Chini	0.5
Kilimanjaro	Moshi Rural	Arusha Chini	0.5
Kilimanjaro	Moshi Rural	Arusha Chini	1
Kilimanjaro	Moshi Rural	Arusha Chini	1
Kilimanjaro	Moshi Rural	Arusha Chini	0.333333
Kilimanjaro	Moshi Rural	Arusha Chini	1
Kilimanjaro	Moshi Rural	Arusha Chini	1
Kilimanjaro	Moshi Rural	Arusha Chini	1.5
Kilimanjaro	Moshi Rural	Arusha Chini	1
Kilimanjaro	Moshi Rural	Arusha Chini	0.75
Kilimanjaro	Moshi Rural	Arusha Chini	3
Kilimanjaro	Moshi Rural	Kahe	2
Kilimanjaro	Moshi Rural	Kahe	3.5
Kilimanjaro	Moshi Rural	Kahe	2
Kilimanjaro	Moshi Rural	Kahe	2.5
Kilimanjaro	Moshi Rural	Kahe	0.033333
Kilimanjaro	Moshi Rural	Kahe	3
Kilimanjaro	Moshi Rural	Kahe	3
Kilimanjaro	Moshi Rural	Kahe	2
Kilimanjaro	Moshi Rural	Kahe	1.25
Kilimanjaro	Moshi Rural	Kahe	3
Kilimanjaro	Moshi Rural	Kahe	2
Kilimanjaro	Moshi Rural	Kahe	2.5
Kilimanjaro	Moshi Rural	Kahe	1.5
Kilimanjaro	Moshi Rural	Kahe	0.333333
Kilimanjaro	Moshi Rural	Kahe	1.5
Kilimanjaro	Moshi Rural	Kahe	2
Kilimanjaro	Moshi Rural	Kahe	1.5
Kilimanjaro	Moshi Rural	Kahe	0.666667
Kilimanjaro	Moshi Rural	Kahe	0.833333
Kilimanjaro	Moshi Rural	Kahe	0.333333
Kilimanjaro	Moshi Rural	Kahe	3
Kilimanjaro	Moshi Rural	Kahe	1
Kilimanjaro	Moshi Rural	Kahe	0.666667
Kilimanjaro	Moshi Rural	Kahe	0.25
Kilimanjaro	Moshi Rural	Kahe	1
Kilimanjaro	Moshi Rural	Kahe	3
Kilimanjaro	Moshi Rural	Kahe	1.66667
Kilimanjaro	Moshi Rural	Kahe	0.5
Kilimanjaro	Moshi Rural	Kahe	2
Kilimanjaro	Moshi Rural	Kahe	2
Kilimanjaro	Moshi Rural	Kahe	1
Kilimanjaro	Moshi Rural	Kahe	2.5
Kilimanjaro	Moshi Rural	Kahe	2
Kilimanjaro	Moshi Rural	Kahe	2
Kilimanjaro	Moshi Rural	Kahe	1.5
Kilimanjaro	Moshi Rural	Kahe	4
Kilimanjaro	Moshi Rural	Kahe	1.5
Kilimanjaro	Moshi Rural	Kahe	1
Kilimanjaro	Moshi Rural	Kahe	3
Kilimanjaro	Moshi Rural	Kahe	1
Kilimanjaro	Moshi Rural	Kahe	1.5
Kilimanjaro	Moshi Rural	Kahe	9
Kilimanjaro	Moshi Rural	Kahe	2
Kilimanjaro	Moshi Rural	Kahe Mashariki	1.5
Kilimanjaro	Moshi Rural	Kahe Mashariki	2
Kilimanjaro	Moshi Rural	Kahe Mashariki	9.5
Kilimanjaro	Moshi Rural	Kahe Mashariki	2
Kilimanjaro	Moshi Rural	Kahe Mashariki	3.83333
Kilimanjaro	Moshi Rural	Kahe Mashariki	1
Kilimanjaro	Moshi Rural	Kahe Mashariki	1.5
Kilimanjaro	Moshi Rural	Kahe Mashariki	1.5
Kilimanjaro	Moshi Rural	Kahe Mashariki	4
Kilimanjaro	Moshi Rural	Kahe Mashariki	1.5
Kilimanjaro	Moshi Rural	Kahe Mashariki	2
Kilimanjaro	Moshi Rural	Kahe Mashariki	3
Kilimanjaro	Moshi Rural	Kahe Mashariki	4
Kilimanjaro	Moshi Rural	Kahe Mashariki	6
Kilimanjaro	Moshi Rural	Kahe Mashariki	2
Kilimanjaro	Moshi Rural	Kahe Mashariki	2
Kilimanjaro	Moshi Rural	Kahe Mashariki	2
Kilimanjaro	Moshi Rural	Kahe Mashariki	2
Kilimanjaro	Moshi Rural	Kahe Mashariki	1
Kilimanjaro	Moshi Rural	Kahe Mashariki	1
Kilimanjaro	Moshi Rural	Kibosho Magharibi	2
Kilimanjaro	Moshi Rural	Kibosho Mashariki	1
Kilimanjaro	Moshi Rural	Kilema Kati	0.5
Kilimanjaro	Moshi Rural	Kilema Kusini	1.5
Kilimanjaro	Moshi Rural	Kilema Kusini	4
Kilimanjaro	Moshi Rural	Kilema Kusini	3
Kilimanjaro	Moshi Rural	Kilema Kusini	1
Kilimanjaro	Moshi Rural	Kimochi	0.5
Kilimanjaro	Moshi Rural	Kimochi	0.033333
Kilimanjaro	Moshi Rural	Kimochi	1.25
Kilimanjaro	Moshi Rural	Kindi	0.5
Kilimanjaro	Moshi Rural	Kindi	0.5
Kilimanjaro	Moshi Rural	Kindi	0.333333
Kilimanjaro	Moshi Rural	Kindi	1
Kilimanjaro	Moshi Rural	Kindi	0.25
Kilimanjaro	Moshi Rural	Kindi	2
Kilimanjaro	Moshi Rural	Kindi	1
Kilimanjaro	Moshi Rural	Kindi	0.5
Kilimanjaro	Moshi Rural	Kindi	0.5
Kilimanjaro	Moshi Rural	Kindi	1
Kilimanjaro	Moshi Rural	Kindi	0.5
Kilimanjaro	Moshi Rural	Kindi	0.5
Kilimanjaro	Moshi Rural	Kindi	0.666667
Kilimanjaro	Moshi Rural	Kindi	0.75
Kilimanjaro	Moshi Rural	Kindi	0.5
Kilimanjaro	Moshi Rural	Kindi	1.5
Kilimanjaro	Moshi Rural	Kindi	0.333333
Kilimanjaro	Moshi Rural	Kindi	0.5
Kilimanjaro	Moshi Rural	Kindi	0.5
Kilimanjaro	Moshi Rural	Kindi	0.5
Kilimanjaro	Moshi Rural	Kindi	3
Kilimanjaro	Moshi Rural	Kindi	0.333333
Kilimanjaro	Moshi Rural	Kindi	0.5
Kilimanjaro	Moshi Rural	Kindi	0.5
Kilimanjaro	Moshi Rural	Kindi	1
Kilimanjaro	Moshi Rural	Kindi	1.5
Kilimanjaro	Moshi Rural	Kindi	1
Kilimanjaro	Moshi Rural	Kindi	2
Kilimanjaro	Moshi Rural	Kindi	1
Kilimanjaro	Moshi Rural	Kindi	2.5
Kilimanjaro	Moshi Rural	Kindi	1
Kilimanjaro	Moshi Rural	Kindi	1.5
Kilimanjaro	Moshi Rural	Kindi	1
Kilimanjaro	Moshi Rural	Kindi	1.5
Kilimanjaro	Moshi Rural	Kindi	0.75
Kilimanjaro	Moshi Rural	Kindi	1.5
Kilimanjaro	Moshi Rural	Kindi	1
Kilimanjaro	Moshi Rural	Kindi	0.5
Kilimanjaro	Moshi Rural	Kindi	3
Kilimanjaro	Moshi Rural	Kindi	0.333333
Kilimanjaro	Moshi Rural	Kindi	1
Kilimanjaro	Moshi Rural	Kindi	2
Kilimanjaro	Moshi Rural	Kirima	2
Kilimanjaro	Moshi Rural	Kirima	0.5
Kilimanjaro	Moshi Rural	Kirua Vunjo Kusini	0.5
Kilimanjaro	Moshi Rural	Kirua Vunjo Kusini	0.5
Kilimanjaro	Moshi Rural	Kirua Vunjo Kusini	2
Kilimanjaro	Moshi Rural	Kirua Vunjo Kusini	1.75
Kilimanjaro	Moshi Rural	Kirua Vunjo Kusini	2
Kilimanjaro	Moshi Rural	Kirua Vunjo Kusini	2
Kilimanjaro	Moshi Rural	Kirua Vunjo Kusini	1
Kilimanjaro	Moshi Rural	Kirua Vunjo Kusini	1
Kilimanjaro	Moshi Rural	Kirua Vunjo Kusini	0.5
Kilimanjaro	Moshi Rural	Kirua Vunjo Kusini	3
Kilimanjaro	Moshi Rural	Kirua Vunjo Kusini	1
Kilimanjaro	Moshi Rural	Kirua Vunjo Kusini	1
Kilimanjaro	Moshi Rural	Kirua Vunjo Kusini	0.333333
Kilimanjaro	Moshi Rural	Kirua Vunjo Kusini	3
Kilimanjaro	Moshi Rural	Kirua Vunjo Kusini	3
Kilimanjaro	Moshi Rural	Kirua Vunjo Kusini	2
Kilimanjaro	Moshi Rural	Kirua Vunjo Kusini	2
Kilimanjaro	Moshi Rural	Kirua Vunjo Kusini	1
Kilimanjaro	Moshi Rural	Kirua Vunjo Magharibi	4
Kilimanjaro	Moshi Rural	Kirua Vunjo Magharibi	1
Kilimanjaro	Moshi Rural	Kirua Vunjo Mashariki	0.5
Kilimanjaro	Moshi Rural	Kirua Vunjo Mashariki	1
Kilimanjaro	Moshi Rural	Mabogini	2
Kilimanjaro	Moshi Rural	Mabogini	0.666667
Kilimanjaro	Moshi Rural	Mabogini	1.5
Kilimanjaro	Moshi Rural	Mabogini	3
Kilimanjaro	Moshi Rural	Mabogini	4
Kilimanjaro	Moshi Rural	Mabogini	1
Kilimanjaro	Moshi Rural	Mabogini	1.5
Kilimanjaro	Moshi Rural	Mabogini	1
Kilimanjaro	Moshi Rural	Mabogini	0.75
Kilimanjaro	Moshi Rural	Mabogini	2.5
Kilimanjaro	Moshi Rural	Mabogini	0.5
Kilimanjaro	Moshi Rural	Mabogini	1.5
Kilimanjaro	Moshi Rural	Mabogini	3.33333
Kilimanjaro	Moshi Rural	Mabogini	1.5
Kilimanjaro	Moshi Rural	Mabogini	1
Kilimanjaro	Moshi Rural	Mabogini	1
Kilimanjaro	Moshi Rural	Mabogini	1.5
Kilimanjaro	Moshi Rural	Mabogini	2.5
Kilimanjaro	Moshi Rural	Mabogini	2
Kilimanjaro	Moshi Rural	Mabogini	3
Kilimanjaro	Moshi Rural	Mabogini	0.333333
Kilimanjaro	Moshi Rural	Mabogini	2.5
Kilimanjaro	Moshi Rural	Mabogini	1
Kilimanjaro	Moshi Rural	Mabogini	2
Kilimanjaro	Moshi Rural	Mabogini	1
Kilimanjaro	Moshi Rural	Mabogini	0.5
Kilimanjaro	Moshi Rural	Mabogini	1.5
Kilimanjaro	Moshi Rural	Mabogini	2
Kilimanjaro	Moshi Rural	Mabogini	0.5
Kilimanjaro	Moshi Rural	Mabogini	2
Kilimanjaro	Moshi Rural	Mabogini	2
Kilimanjaro	Moshi Rural	Makuyuni	0.083333
Kilimanjaro	Moshi Rural	Makuyuni	1.5
Kilimanjaro	Moshi Rural	Makuyuni	1.5
Kilimanjaro	Moshi Rural	Makuyuni	2.5
Kilimanjaro	Moshi Rural	Makuyuni	4
Kilimanjaro	Moshi Rural	Mamba Kusini	1
Kilimanjaro	Moshi Rural	Mamba Kusini	5
Kilimanjaro	Moshi Rural	Marangu Magharibi	2
Kilimanjaro	Moshi Rural	Marangu Magharibi	0.5
Kilimanjaro	Moshi Rural	Marangu Magharibi	0.75
Kilimanjaro	Moshi Rural	Mbokomu	0.5
Kilimanjaro	Moshi Rural	Mbokomu	1
Kilimanjaro	Moshi Rural	Mbokomu	0.333333
Kilimanjaro	Moshi Rural	Mbokomu	3
Kilimanjaro	Moshi Rural	Mbokomu	0.5
Kilimanjaro	Moshi Rural	Mwika Kusini	0.75
Kilimanjaro	Moshi Rural	Old Moshi West	0.5
Kilimanjaro	Moshi Rural	Old Moshi West	1
Kilimanjaro	Moshi Rural	Old Moshi West	1
Kilimanjaro	Moshi Rural	Old Moshi West	2
Kilimanjaro	Moshi Rural	Old Moshi West	1
Kilimanjaro	Moshi Rural	Uru Mashariki	1.5
Kilimanjaro	Moshi Rural	Uru Mashariki	1
Kilimanjaro	Moshi Rural	Uru Mashariki	0.066667
Kilimanjaro	Moshi Rural	Uru Mashariki	2
Kilimanjaro	Moshi Rural	Uru Mashariki	1
Kilimanjaro	Moshi Rural	Uru Mashariki	0.75
Kilimanjaro	Moshi Rural	Uru Shimbwe	1
Kilimanjaro	Moshi Rural	Uru Shimbwe	2
Kilimanjaro	Moshi Rural	Uru South Mawela	0.666667
Kilimanjaro	Moshi Rural	Uru South Mawela	1.5
Kilimanjaro	Moshi Rural	Uru South Mawela	0.25
Kilimanjaro	Moshi Rural	Uru South Mawela	0.5
Kilimanjaro	Moshi Rural	Uru South Mawela	0.25
Kilimanjaro	Moshi Rural	Uru South Mawela	2
Kilimanjaro	Moshi Rural	Uru South Mawela	0.5
Kilimanjaro	Moshi Rural	Uru South Mawela	9
Kilimanjaro	Moshi Urban	Bondeni	0.5
Kilimanjaro	Moshi Urban	Bondeni	0.5
Kilimanjaro	Moshi Urban	Bondeni	0.5
Kilimanjaro	Moshi Urban	Kaloleni	0.5
Kilimanjaro	Moshi Urban	Kaloleni	0.25
Kilimanjaro	Moshi Urban	Kaloleni	0.333333
Kilimanjaro	Moshi Urban	Kaloleni	1
Kilimanjaro	Moshi Urban	Kaloleni	0.25
Kilimanjaro	Moshi Urban	Karanga	0.5
Kilimanjaro	Moshi Urban	Karanga	1
Kilimanjaro	Moshi Urban	Karanga	0.5
Kilimanjaro	Moshi Urban	Karanga	0.5
Kilimanjaro	Moshi Urban	Karanga	3
Kilimanjaro	Moshi Urban	Karanga	0.5
Kilimanjaro	Moshi Urban	Karanga	1
Kilimanjaro	Moshi Urban	Karanga	2
Kilimanjaro	Moshi Urban	Karanga	2
Kilimanjaro	Moshi Urban	Karanga	0.25
Kilimanjaro	Moshi Urban	Karanga	0.5
Kilimanjaro	Moshi Urban	Karanga	0.666667
Kilimanjaro	Moshi Urban	Karanga	0.5
Kilimanjaro	Moshi Urban	Karanga	1
Kilimanjaro	Moshi Urban	Karanga	2
Kilimanjaro	Moshi Urban	Karanga	1
Kilimanjaro	Moshi Urban	Karanga	1
Kilimanjaro	Moshi Urban	Karanga	1.5
Kilimanjaro	Moshi Urban	Karanga	0.75
Kilimanjaro	Moshi Urban	Karanga	1.5
Kilimanjaro	Moshi Urban	Karanga	0.5
Kilimanjaro	Moshi Urban	Karanga	1.5
Kilimanjaro	Moshi Urban	Karanga	0.5
Kilimanjaro	Moshi Urban	Karanga	2
Kilimanjaro	Moshi Urban	Karanga	0.5
Kilimanjaro	Moshi Urban	Karanga	0.5
Kilimanjaro	Moshi Urban	Kiboriloni	0.083333
Kilimanjaro	Moshi Urban	Kiboriloni	0.5
Kilimanjaro	Moshi Urban	Kiboriloni	1.16667
Kilimanjaro	Moshi Urban	Kiboriloni	0.333333
Kilimanjaro	Moshi Urban	Kiboriloni	0.25
Kilimanjaro	Moshi Urban	Kiboriloni	0.5
Kilimanjaro	Moshi Urban	Kiboriloni	0.5
Kilimanjaro	Moshi Urban	Kiboriloni	0.25
Kilimanjaro	Moshi Urban	Kiboriloni	0.166667
Kilimanjaro	Moshi Urban	Kilimanjaro	0.5
Kilimanjaro	Moshi Urban	Kilimanjaro	0.5
Kilimanjaro	Moshi Urban	Kilimanjaro	0.166667
Kilimanjaro	Moshi Urban	Kiusa	0.5
Kilimanjaro	Moshi Urban	Kiusa	0.166667
Kilimanjaro	Moshi Urban	Kiusa	0.5
Kilimanjaro	Moshi Urban	Kiusa	0.75
Kilimanjaro	Moshi Urban	Korongoni	0.25
Kilimanjaro	Moshi Urban	Korongoni	0.083333
Kilimanjaro	Moshi Urban	Korongoni	0.5
Kilimanjaro	Moshi Urban	Korongoni	0.166667
Kilimanjaro	Moshi Urban	Korongoni	0.25
Kilimanjaro	Moshi Urban	Korongoni	0.5
Kilimanjaro	Moshi Urban	Korongoni	0.083333
Kilimanjaro	Moshi Urban	Korongoni	1.5
Kilimanjaro	Moshi Urban	Longuo	0.5
Kilimanjaro	Moshi Urban	Longuo	0.5
Kilimanjaro	Moshi Urban	Majengo	0.5
Kilimanjaro	Moshi Urban	Majengo	0.5
Kilimanjaro	Moshi Urban	Majengo	0.166667
Kilimanjaro	Moshi Urban	Majengo	0.5
Kilimanjaro	Moshi Urban	Majengo	1
Kilimanjaro	Moshi Urban	Majengo	0.5
Kilimanjaro	Moshi Urban	Majengo	2
Kilimanjaro	Moshi Urban	Majengo	0.5
Kilimanjaro	Moshi Urban	Majengo	0.5
Kilimanjaro	Moshi Urban	Majengo	0.5
Kilimanjaro	Moshi Urban	Majengo	0.5
Kilimanjaro	Moshi Urban	Majengo	0.5
Kilimanjaro	Moshi Urban	Majengo	0.333333
Kilimanjaro	Moshi Urban	Majengo	1
Kilimanjaro	Moshi Urban	Mawenzi	0.083333
Kilimanjaro	Moshi Urban	Mawenzi	0.166667
Kilimanjaro	Moshi Urban	Mawenzi	0.25
Kilimanjaro	Moshi Urban	Mji Mpya	1
Kilimanjaro	Moshi Urban	Mji Mpya	0.333333
Kilimanjaro	Moshi Urban	Mji Mpya	0.5
Kilimanjaro	Moshi Urban	Mji Mpya	0.5
Kilimanjaro	Moshi Urban	Mji Mpya	0.5
Kilimanjaro	Moshi Urban	Msaranga	0.5
Kilimanjaro	Moshi Urban	Msaranga	0.5
Kilimanjaro	Moshi Urban	Msaranga	0.25
Kilimanjaro	Moshi Urban	Msaranga	0.5
Kilimanjaro	Moshi Urban	Njoro	0.5
Kilimanjaro	Moshi Urban	Njoro	0.5
Kilimanjaro	Moshi Urban	Njoro	2
Kilimanjaro	Moshi Urban	Njoro	0.5
Kilimanjaro	Moshi Urban	Njoro	0.5
Kilimanjaro	Moshi Urban	Njoro	0.666667
Kilimanjaro	Moshi Urban	Njoro	0.25
Kilimanjaro	Moshi Urban	Njoro	2
Kilimanjaro	Moshi Urban	Njoro	0.166667
Kilimanjaro	Moshi Urban	Njoro	0.25
Kilimanjaro	Moshi Urban	Njoro	0.5
Kilimanjaro	Moshi Urban	Njoro	0.5
Kilimanjaro	Moshi Urban	Njoro	0.5
Kilimanjaro	Moshi Urban	Njoro	1
Kilimanjaro	Moshi Urban	Njoro	0.5
Kilimanjaro	Moshi Urban	Njoro	0.833333
Kilimanjaro	Moshi Urban	Njoro	0.166667
Kilimanjaro	Moshi Urban	Njoro	0.25
Kilimanjaro	Moshi Urban	Njoro	0.833333
Kilimanjaro	Moshi Urban	Njoro	0.5
Kilimanjaro	Moshi Urban	Njoro	0.5
Kilimanjaro	Moshi Urban	Njoro	0.133333
Kilimanjaro	Moshi Urban	Njoro	0.5
Kilimanjaro	Moshi Urban	Njoro	0.5
Kilimanjaro	Moshi Urban	Njoro	0.25
Kilimanjaro	Moshi Urban	Njoro	1
Kilimanjaro	Moshi Urban	Njoro	0.5
Kilimanjaro	Moshi Urban	Njoro	0.5
Kilimanjaro	Moshi Urban	Njoro	1.5
Kilimanjaro	Moshi Urban	Njoro	0.5
Kilimanjaro	Moshi Urban	Njoro	0.5
Kilimanjaro	Moshi Urban	Pasua	0.5
Kilimanjaro	Moshi Urban	Pasua	0.5
Kilimanjaro	Moshi Urban	Pasua	0.5
Kilimanjaro	Moshi Urban	Pasua	0.5
Kilimanjaro	Moshi Urban	Pasua	1
Kilimanjaro	Moshi Urban	Pasua	0.25
Kilimanjaro	Moshi Urban	Pasua	0.5
Kilimanjaro	Moshi Urban	Pasua	0.25
Kilimanjaro	Moshi Urban	Pasua	0.5
Kilimanjaro	Moshi Urban	Pasua	0.5
Kilimanjaro	Moshi Urban	Pasua	1
Kilimanjaro	Moshi Urban	Pasua	0.5
Kilimanjaro	Moshi Urban	Pasua	0.5
Kilimanjaro	Moshi Urban	Pasua	0.083333
Kilimanjaro	Moshi Urban	Pasua	0.083333
Kilimanjaro	Moshi Urban	Pasua	1.58333
Kilimanjaro	Moshi Urban	Pasua	0.5
Kilimanjaro	Moshi Urban	Pasua	1
Kilimanjaro	Moshi Urban	Pasua	0.5
Kilimanjaro	Moshi Urban	Pasua	0.333333
Kilimanjaro	Moshi Urban	Pasua	0.5
Kilimanjaro	Moshi Urban	Pasua	0.5
Kilimanjaro	Moshi Urban	Pasua	0.5
Kilimanjaro	Moshi Urban	Pasua	0.166667
Kilimanjaro	Moshi Urban	Pasua	1
Kilimanjaro	Moshi Urban	Pasua	0.5
Kilimanjaro	Moshi Urban	Pasua	0.75
Kilimanjaro	Moshi Urban	Pasua	0.5
Kilimanjaro	Moshi Urban	Pasua	0.5
Kilimanjaro	Moshi Urban	Pasua	0.25
Kilimanjaro	Moshi Urban	Pasua	0.5
Kilimanjaro	Moshi Urban	Pasua	0.5
Kilimanjaro	Moshi Urban	Rau	0.833333
Kilimanjaro	Moshi Urban	Rau	0.666667
Kilimanjaro	Moshi Urban	Rau	0.75
Kilimanjaro	Moshi Urban	Rau	0.5
Kilimanjaro	Moshi Urban	Rau	0.25
Kilimanjaro	Mwanga	Jipe	2.5
Kilimanjaro	Mwanga	Jipe	4
Kilimanjaro	Mwanga	Kileo	6
Kilimanjaro	Mwanga	Kileo	0.75
Kilimanjaro	Mwanga	Kileo	0.5
Kilimanjaro	Mwanga	Kileo	1
Kilimanjaro	Mwanga	Kileo	0.25
Kilimanjaro	Mwanga	Kileo	2
Kilimanjaro	Mwanga	Kileo	1
Kilimanjaro	Mwanga	Kileo	2
Kilimanjaro	Mwanga	Kileo	5
Kilimanjaro	Mwanga	Kileo	4
Kilimanjaro	Mwanga	Kileo	0.5
Kilimanjaro	Mwanga	Kileo	1.5
Kilimanjaro	Mwanga	Kileo	1.66667
Kilimanjaro	Mwanga	Kirya	1.5
Kilimanjaro	Mwanga	Kirya	1
Kilimanjaro	Mwanga	Kirya	4
Kilimanjaro	Mwanga	Kirya	10
Kilimanjaro	Mwanga	Kirya	3
Kilimanjaro	Mwanga	Kirya	10
Kilimanjaro	Mwanga	Kwakoa	1
Kilimanjaro	Mwanga	Kwakoa	3.5
Kilimanjaro	Mwanga	Kwakoa	5
Kilimanjaro	Mwanga	Kwakoa	4
Kilimanjaro	Mwanga	Lang'ata	0.666667
Kilimanjaro	Mwanga	Lang'ata	2
Kilimanjaro	Mwanga	Lang'ata	3
Kilimanjaro	Mwanga	Lang'ata	3
Kilimanjaro	Mwanga	Lang'ata	3
Kilimanjaro	Mwanga	Lembeni	3
Kilimanjaro	Mwanga	Lembeni	0.5
Kilimanjaro	Mwanga	Lembeni	2
Kilimanjaro	Mwanga	Lembeni	0.5
Kilimanjaro	Mwanga	Lembeni	0.5
Kilimanjaro	Mwanga	Lembeni	1
Kilimanjaro	Mwanga	Lembeni	4
Kilimanjaro	Mwanga	Lembeni	7.5
Kilimanjaro	Mwanga	Lembeni	2
Kilimanjaro	Mwanga	Lembeni	0.5
Kilimanjaro	Mwanga	Lembeni	1
Kilimanjaro	Mwanga	Lembeni	0.5
Kilimanjaro	Mwanga	Lembeni	0.5
Kilimanjaro	Mwanga	Lembeni	1
Kilimanjaro	Mwanga	Lembeni	1.5
Kilimanjaro	Mwanga	Lembeni	8
Kilimanjaro	Mwanga	Lembeni	2
Kilimanjaro	Mwanga	Lembeni	2
Kilimanjaro	Mwanga	Lembeni	2
Kilimanjaro	Mwanga	Lembeni	2
Kilimanjaro	Mwanga	Lembeni	1
Kilimanjaro	Mwanga	Lembeni	8.5
Kilimanjaro	Mwanga	Lembeni	2
Kilimanjaro	Mwanga	Lembeni	2
Kilimanjaro	Mwanga	Lembeni	1
Kilimanjaro	Mwanga	Lembeni	5
Kilimanjaro	Mwanga	Lembeni	1
Kilimanjaro	Mwanga	Lembeni	0.5
Kilimanjaro	Mwanga	Lembeni	1
Kilimanjaro	Mwanga	Lembeni	6
Kilimanjaro	Mwanga	Lembeni	1
Kilimanjaro	Mwanga	Lembeni	1
Kilimanjaro	Mwanga	Lembeni	2
Kilimanjaro	Mwanga	Lembeni	0.75
Kilimanjaro	Mwanga	Lembeni	3
Kilimanjaro	Mwanga	Lembeni	1
Kilimanjaro	Mwanga	Mwanga	2.5
Kilimanjaro	Mwanga	Mwanga	0.5
Kilimanjaro	Mwanga	Mwanga	1.5
Kilimanjaro	Mwanga	Mwanga	0.75
Kilimanjaro	Mwanga	Mwanga	4
Kilimanjaro	Mwanga	Mwanga	1
Kilimanjaro	Mwanga	Ngujini	1.5
Kilimanjaro	Mwanga	Shigatini	0.833333
Kilimanjaro	Rombo	Katangara Mrere	1.5
Kilimanjaro	Rombo	Kelamfua Mokala	0.5
Kilimanjaro	Rombo	Kelamfua Mokala	0.25
Kilimanjaro	Rombo	Keni Aleni	1.58333
Kilimanjaro	Rombo	Keni Mengeni	1.5
Kilimanjaro	Rombo	Kirongo Samanga	2
Kilimanjaro	Rombo	Kirwa Keni	1.25
Kilimanjaro	Rombo	Kirwa Keni	1
Kilimanjaro	Rombo	Kisale Masangara	1
Kilimanjaro	Rombo	Kisale Masangara	1.25
Kilimanjaro	Rombo	Mahida Holili	1.5
Kilimanjaro	Rombo	Makiidi	0.5
Kilimanjaro	Rombo	Mrao Keryo	1.75
Kilimanjaro	Rombo	Mrao Keryo	2
Kilimanjaro	Rombo	Shimbi	0.5
Kilimanjaro	Rombo	Tarakea Motamburu	2
Kilimanjaro	Rombo	Tarakea Motamburu	1.5
Kilimanjaro	Rombo	Ushiri Ikuini	0.5
Kilimanjaro	Rombo	Ushiri Ikuini	0.25
Kilimanjaro	Rombo	Ushiri Ikuini	1.5
Kilimanjaro	Rombo	Ushiri Ikuini	2
Kilimanjaro	Rombo	Ushiri Ikuini	0.5
Kilimanjaro	Same	Hedaru	2
Kilimanjaro	Same	Hedaru	1
Kilimanjaro	Same	Hedaru	2
Kilimanjaro	Same	Hedaru	1.5
Kilimanjaro	Same	Hedaru	0.5
Kilimanjaro	Same	Hedaru	8
Kilimanjaro	Same	Hedaru	2
Kilimanjaro	Same	Hedaru	2
Kilimanjaro	Same	Hedaru	0.75
Kilimanjaro	Same	Hedaru	1
Kilimanjaro	Same	Kihurio	2.5
Kilimanjaro	Same	Kihurio	2
Kilimanjaro	Same	Kihurio	2
Kilimanjaro	Same	Kisiwani	0.5
Kilimanjaro	Same	Kisiwani	3
Kilimanjaro	Same	Kisiwani	1
Kilimanjaro	Same	Kisiwani	2
Kilimanjaro	Same	Kisiwani	1
Kilimanjaro	Same	Kisiwani	3
Kilimanjaro	Same	Kisiwani	4
Kilimanjaro	Same	Kisiwani	2
Kilimanjaro	Same	Kisiwani	2
Kilimanjaro	Same	Kisiwani	2
Kilimanjaro	Same	Kisiwani	1
Kilimanjaro	Same	Kisiwani	0.5
Kilimanjaro	Same	Kisiwani	1
Kilimanjaro	Same	Kisiwani	1
Kilimanjaro	Same	Kisiwani	6
Kilimanjaro	Same	Kisiwani	0.5
Kilimanjaro	Same	Kisiwani	1
Kilimanjaro	Same	Kisiwani	1
Kilimanjaro	Same	Kisiwani	1
Kilimanjaro	Same	Kisiwani	2
Kilimanjaro	Same	Kisiwani	2
Kilimanjaro	Same	Kisiwani	2
Kilimanjaro	Same	Kisiwani	3
Kilimanjaro	Same	Kisiwani	1.5
Kilimanjaro	Same	Kisiwani	3
Kilimanjaro	Same	Kisiwani	0.5
Kilimanjaro	Same	Kisiwani	2
Kilimanjaro	Same	Kisiwani	1
Kilimanjaro	Same	Kisiwani	1
Kilimanjaro	Same	Kisiwani	2
Kilimanjaro	Same	Kisiwani	0.5
Kilimanjaro	Same	Makanya	1
Kilimanjaro	Same	Makanya	1
Kilimanjaro	Same	Makanya	2
Kilimanjaro	Same	Makanya	9
Kilimanjaro	Same	Makanya	2.5
Kilimanjaro	Same	Makanya	0.5
Kilimanjaro	Same	Makanya	0.75
Kilimanjaro	Same	Makanya	1.5
Kilimanjaro	Same	Makanya	0.666667
Kilimanjaro	Same	Makanya	1
Kilimanjaro	Same	Makanya	1.5
Kilimanjaro	Same	Makanya	1
Kilimanjaro	Same	Makanya	2
Kilimanjaro	Same	Makanya	4
Kilimanjaro	Same	Makanya	6
Kilimanjaro	Same	Makanya	12
Kilimanjaro	Same	Makanya	1
Kilimanjaro	Same	Maore	4
Kilimanjaro	Same	Maore	1
Kilimanjaro	Same	Maore	0.5
Kilimanjaro	Same	Maore	1
Kilimanjaro	Same	Mhezi	0.116667
Kilimanjaro	Same	Mhezi	2
Kilimanjaro	Same	Mwembe	1.5
Kilimanjaro	Same	Mwembe	2
Kilimanjaro	Same	Mwembe	0.5
Kilimanjaro	Same	Mwembe	1
Kilimanjaro	Same	Mwembe	1
Kilimanjaro	Same	Mwembe	3
Kilimanjaro	Same	Mwembe	1
Kilimanjaro	Same	Mwembe	1.5
Kilimanjaro	Same	Mwembe	1
Kilimanjaro	Same	Mwembe	0.75
Kilimanjaro	Same	Mwembe	4
Kilimanjaro	Same	Mwembe	1
Kilimanjaro	Same	Mwembe	0.5
Kilimanjaro	Same	Njoro	2
Kilimanjaro	Same	Njoro	1
Kilimanjaro	Same	Njoro	4
Kilimanjaro	Same	Njoro	3
Kilimanjaro	Same	Njoro	2
Kilimanjaro	Same	Njoro	2
Kilimanjaro	Same	Njoro	2
Kilimanjaro	Same	Njoro	1
Kilimanjaro	Same	Njoro	1
Kilimanjaro	Same	Njoro	2
Kilimanjaro	Same	Njoro	2
Kilimanjaro	Same	Njoro	0.5
Kilimanjaro	Same	Njoro	0.5
Kilimanjaro	Same	Njoro	2
Kilimanjaro	Same	Njoro	3
Kilimanjaro	Same	Njoro	2.5
Kilimanjaro	Same	Ruvu	2
Kilimanjaro	Same	Ruvu	3
Kilimanjaro	Same	Ruvu	1
Kilimanjaro	Same	Ruvu	1
Kilimanjaro	Same	Ruvu	1
Kilimanjaro	Same	Ruvu	3
Kilimanjaro	Same	Ruvu	4
Kilimanjaro	Same	Ruvu	4
Kilimanjaro	Same	Ruvu	2
Kilimanjaro	Same	Ruvu	3
Kilimanjaro	Same	Ruvu	2
Kilimanjaro	Same	Ruvu	1
Kilimanjaro	Same	Same Mjini	1
Kilimanjaro	Same	Same Mjini	1
Kilimanjaro	Same	Same Mjini	1
Kilimanjaro	Same	Same Mjini	0.5
Kilimanjaro	Same	Same Mjini	0.166667
Kilimanjaro	Same	Same Mjini	0.5
Kilimanjaro	Same	Same Mjini	0.5
Kilimanjaro	Same	Same Mjini	0.5
Kilimanjaro	Same	Same Mjini	2
Kilimanjaro	Same	Same Mjini	2
Kilimanjaro	Same	Same Mjini	0.5
Kilimanjaro	Same	Same Mjini	0.5
Kilimanjaro	Same	Same Mjini	1
Kilimanjaro	Same	Same Mjini	0.25
Kilimanjaro	Same	Same Mjini	0.166667
Kilimanjaro	Same	Same Mjini	0.5
Kilimanjaro	Same	Same Mjini	0.5
Kilimanjaro	Same	Same Mjini	0.25
Kilimanjaro	Same	Same Mjini	1
Kilimanjaro	Same	Same Mjini	1
Kilimanjaro	Same	Same Mjini	1
Kilimanjaro	Same	Same Mjini	0.5
Kilimanjaro	Same	Same Mjini	1
Kilimanjaro	Same	Same Mjini	0.25
Kilimanjaro	Same	Same Mjini	0.5
Kilimanjaro	Same	Same Mjini	2.5
Kilimanjaro	Same	Same Mjini	1
Kilimanjaro	Same	Same Mjini	0.25
Kilimanjaro	Same	Same Mjini	0.25
Kilimanjaro	Same	Same Mjini	0.5
Kilimanjaro	Same	Same Mjini	0.75
Kilimanjaro	Same	Same Mjini	0.5
Kilimanjaro	Same	Vudee	1
Kilimanjaro	Same	Vudee	1
Kilimanjaro	Same	Vudee	2
Tanga	Handeni	Kabuku	4
Tanga	Handeni	Kabuku	1.5
Tanga	Handeni	Kabuku	0.5
Tanga	Handeni	Kabuku	0.75
Tanga	Handeni	Kabuku	3
Tanga	Handeni	Kabuku	3.25
Tanga	Handeni	Kabuku	2
Tanga	Handeni	Kabuku	3
Tanga	Handeni	Kabuku	2.5
Tanga	Handeni	Kabuku	0.75
Tanga	Handeni	Kabuku	1
Tanga	Handeni	Kabuku	2
Tanga	Handeni	Kabuku	6
Tanga	Handeni	Kabuku	1
Tanga	Handeni	Kabuku	3
Tanga	Handeni	Kwamatuku	2
Tanga	Handeni	Kwamatuku	1.75
Tanga	Handeni	Kwamatuku	2
Tanga	Handeni	Kwamatuku	1.75
Tanga	Handeni	Kwamatuku	2
Tanga	Handeni	Kwamatuku	2
Tanga	Handeni	Kwamatuku	3.5
Tanga	Handeni	Kwamatuku	1.75
Tanga	Handeni	Kwamatuku	2
Tanga	Handeni	Kwamatuku	1.83333
Tanga	Handeni	Kwamatuku	2
Tanga	Handeni	Kwamatuku	3
Tanga	Handeni	Kwamatuku	2
Tanga	Handeni	Kwamatuku	1
Tanga	Handeni	Kwamatuku	1.5
Tanga	Handeni	Kwedizinga	3
Tanga	Handeni	Kwedizinga	0.033333
Tanga	Handeni	Kwedizinga	5
Tanga	Handeni	Kwedizinga	2
Tanga	Handeni	Kwedizinga	5
Tanga	Handeni	Kwedizinga	4
Tanga	Handeni	Kwedizinga	2
Tanga	Handeni	Kwedizinga	5
Tanga	Handeni	Kwedizinga	4
Tanga	Handeni	Kwedizinga	2.5
Tanga	Handeni	Kwedizinga	3
Tanga	Handeni	Kwedizinga	2
Tanga	Handeni	Kwedizinga	0.75
Tanga	Handeni	Mgambo	6
Tanga	Handeni	Mgambo	3
Tanga	Handeni	Mgambo	0.75
Tanga	Handeni	Mgambo	3
Tanga	Handeni	Mgambo	3
Tanga	Handeni	Mgambo	3
Tanga	Handeni	Mgambo	1.75
Tanga	Handeni	Mgambo	2
Tanga	Handeni	Mgambo	3.5
Tanga	Handeni	Segera	1
Tanga	Handeni	Segera	1.33333
Tanga	Handeni	Segera	1
Tanga	Handeni	Segera	1
Tanga	Handeni	Segera	3
Tanga	Handeni	Segera	1.33333
Tanga	Handeni	Segera	1
Tanga	Handeni	Segera	2
Tanga	Handeni	Segera	1.5
Tanga	Handeni	Segera	1
Tanga	Handeni	Segera	1.33333
Tanga	Handeni	Segera	1.5
Tanga	Handeni	Segera	1.5
Tanga	Handeni	Segera	1
Tanga	Handeni	Segera	1.5
Tanga	Handeni	Segera	1.5
Tanga	Handeni	Segera	1.5
Tanga	Handeni	Segera	1.5
Tanga	Handeni	Segera	1
Tanga	Handeni	Segera	1.5
Tanga	Handeni	Segera	3
Tanga	Handeni	Segera	0.5
Tanga	Handeni	Segera	2
Tanga	Handeni	Segera	0.5
Tanga	Handeni	Segera	3
Tanga	Handeni	Segera	2
Tanga	Handeni	Segera	1.5
Tanga	Handeni	Segera	2
Tanga	Handeni	Segera	2
Tanga	Handeni	Segera	1.5
Tanga	Handeni	Segera	1.5
Tanga	Handeni	Segera	2.5
Tanga	Handeni	Segera	1
Tanga	Handeni	Segera	1.5
Tanga	Handeni	Segera	1.5
Tanga	Handeni	Segera	1.5
Tanga	Handeni	Segera	1
Tanga	Handeni	Segera	1
Tanga	Handeni	Segera	0.5
Tanga	Handeni	Segera	0.5
Tanga	Handeni	Segera	1
Tanga	Handeni	Segera	2
Tanga	Handeni	Segera	0.016667
Tanga	Handeni	Segera	1.5
Tanga	Handeni	Segera	1.5
Tanga	Handeni	Segera	2
Tanga	Handeni	Segera	1.75
Tanga	Handeni	Segera	1.33333
Tanga	Handeni	Segera	1
Tanga	Handeni	Segera	1.5
Tanga	Handeni	Segera	1
Tanga	Handeni	Segera	1.5
Tanga	Handeni	Segera	1
Tanga	Handeni	Segera	3
Tanga	Korogwe	Bungu	6
Tanga	Korogwe	Bungu	2.5
Tanga	Korogwe	Bungu	2.5
Tanga	Korogwe	Bungu	2.5
Tanga	Korogwe	Bungu	3
Tanga	Korogwe	Chekelei	1.5
Tanga	Korogwe	Chekelei	1.5
Tanga	Korogwe	Chekelei	1.5
Tanga	Korogwe	Chekelei	5
Tanga	Korogwe	Chekelei	1
Tanga	Korogwe	Chekelei	1.75
Tanga	Korogwe	Chekelei	1.33333
Tanga	Korogwe	Dindira	5
Tanga	Korogwe	Kerenge	2.16667
Tanga	Korogwe	Kerenge	3
Tanga	Korogwe	Kerenge	1.5
Tanga	Korogwe	Kerenge	2.5
Tanga	Korogwe	Kerenge	2
Tanga	Korogwe	Kerenge	2.5
Tanga	Korogwe	Kerenge	2
Tanga	Korogwe	Kerenge	2
Tanga	Korogwe	Kerenge	2
Tanga	Korogwe	Kerenge	1.75
Tanga	Korogwe	Kerenge	2
Tanga	Korogwe	Kerenge	2
Tanga	Korogwe	Kerenge	2.5
Tanga	Korogwe	Kerenge	2.5
Tanga	Korogwe	Kerenge	2.5
Tanga	Korogwe	Kerenge	2
Tanga	Korogwe	Kerenge	2.5
Tanga	Korogwe	Kerenge	1.5
Tanga	Korogwe	Kerenge	3
Tanga	Korogwe	Kerenge	2.5
Tanga	Korogwe	Kerenge	2
Tanga	Korogwe	Kerenge	1.5
Tanga	Korogwe	Kerenge	2
Tanga	Korogwe	Kerenge	1.83333
Tanga	Korogwe	Kerenge	2.5
Tanga	Korogwe	Kerenge	1.91667
Tanga	Korogwe	Kerenge	3
Tanga	Korogwe	Kerenge	2.5
Tanga	Korogwe	Kerenge	2.5
Tanga	Korogwe	Kerenge	2
Tanga	Korogwe	Kerenge	2
Tanga	Korogwe	Kerenge	3
Tanga	Korogwe	Kerenge	2.5
Tanga	Korogwe	Kerenge	1.75
Tanga	Korogwe	Kerenge	1.5
Tanga	Korogwe	Kerenge	2
Tanga	Korogwe	Kerenge	2
Tanga	Korogwe	Kerenge	1.5
Tanga	Korogwe	Kerenge	2.33333
Tanga	Korogwe	Kerenge	3
Tanga	Korogwe	Kerenge	2.5
Tanga	Korogwe	Kerenge	2.5
Tanga	Korogwe	Kerenge	2.16667
Tanga	Korogwe	Kerenge	3
Tanga	Korogwe	Kerenge	3
Tanga	Korogwe	Kerenge	2.66667
Tanga	Korogwe	Kerenge	1.5
Tanga	Korogwe	Kerenge	2
Tanga	Korogwe	Kerenge	2.5
Tanga	Korogwe	Kizara	3
Tanga	Korogwe	Kizara	3.33333
Tanga	Korogwe	Kizara	2
Tanga	Korogwe	Kizara	1.83333
Tanga	Korogwe	Korogwe	0.75
Tanga	Korogwe	Korogwe	1.25
Tanga	Korogwe	Korogwe	1.75
Tanga	Korogwe	Korogwe	0.5
Tanga	Korogwe	Korogwe	0.25
Tanga	Korogwe	Korogwe	0.25
Tanga	Korogwe	Korogwe	1.5
Tanga	Korogwe	Korogwe	0.75
Tanga	Korogwe	Korogwe	2
Tanga	Korogwe	Korogwe	1
Tanga	Korogwe	Korogwe	0.75
Tanga	Korogwe	Korogwe	0.5
Tanga	Korogwe	Korogwe	1
Tanga	Korogwe	Korogwe	1
Tanga	Korogwe	Korogwe	0.75
Tanga	Korogwe	Korogwe	1.33333
Tanga	Korogwe	Korogwe	0.75
Tanga	Korogwe	Korogwe	1.5
Tanga	Korogwe	Korogwe	0.5
Tanga	Korogwe	Korogwe	0.5
Tanga	Korogwe	Korogwe	1
Tanga	Korogwe	Korogwe	0.5
Tanga	Korogwe	Korogwe	0.75
Tanga	Korogwe	Korogwe	1
Tanga	Korogwe	Korogwe	0.5
Tanga	Korogwe	Korogwe	1.33333
Tanga	Korogwe	Korogwe	0.5
Tanga	Korogwe	Korogwe	1
Tanga	Korogwe	Korogwe	0.75
Tanga	Korogwe	Korogwe	1
Tanga	Korogwe	Korogwe	0.5
Tanga	Korogwe	Korogwe	0.5
Tanga	Korogwe	Korogwe	3
Tanga	Korogwe	Korogwe	1
Tanga	Korogwe	Korogwe	0.75
Tanga	Korogwe	Korogwe	0.75
Tanga	Korogwe	Korogwe	1.16667
Tanga	Korogwe	Korogwe	1.75
Tanga	Korogwe	Korogwe	0.5
Tanga	Korogwe	Korogwe	0.5
Tanga	Korogwe	Korogwe	0.5
Tanga	Korogwe	Korogwe	2
Tanga	Korogwe	Korogwe	1
Tanga	Korogwe	Korogwe	1
Tanga	Korogwe	Korogwe	0.75
Tanga	Korogwe	Korogwe	0.75
Tanga	Korogwe	Korogwe	0.5
Tanga	Korogwe	Korogwe	1.33333
Tanga	Korogwe	Korogwe	1.33333
Tanga	Korogwe	Korogwe	1
Tanga	Korogwe	Korogwe	1.5
Tanga	Korogwe	Korogwe	0.5
Tanga	Korogwe	Korogwe	0.333333
Tanga	Korogwe	Korogwe	1
Tanga	Korogwe	Kwagunda	2
Tanga	Korogwe	Kwagunda	1.5
Tanga	Korogwe	Kwagunda	1
Tanga	Korogwe	Kwagunda	1.5
Tanga	Korogwe	Kwagunda	1.75
Tanga	Korogwe	Kwagunda	1.75
Tanga	Korogwe	Kwagunda	2
Tanga	Korogwe	Kwagunda	1.5
Tanga	Korogwe	Kwagunda	2
Tanga	Korogwe	Kwagunda	1
Tanga	Korogwe	Kwamndolwa	2
Tanga	Korogwe	Kwamndolwa	1.83333
Tanga	Korogwe	Kwamndolwa	2
Tanga	Korogwe	Kwamndolwa	3
Tanga	Korogwe	Kwamndolwa	2
Tanga	Korogwe	Kwamndolwa	1.33333
Tanga	Korogwe	Kwamndolwa	1.5
Tanga	Korogwe	Kwamndolwa	1.5
Tanga	Korogwe	Kwamndolwa	1.5
Tanga	Korogwe	Kwamndolwa	2
Tanga	Korogwe	Kwamndolwa	1.83333
Tanga	Korogwe	Kwamndolwa	1.5
Tanga	Korogwe	Kwamndolwa	1.83333
Tanga	Korogwe	Kwamndolwa	1.5
Tanga	Korogwe	Kwamndolwa	1.75
Tanga	Korogwe	Kwamndolwa	1.75
Tanga	Korogwe	Lutindi	4
Tanga	Korogwe	Lutindi	1.5
Tanga	Korogwe	Lutindi	2
Tanga	Korogwe	Lutindi	1
Tanga	Korogwe	Lutindi	1.75
Tanga	Korogwe	Lutindi	1.5
Tanga	Korogwe	Lutindi	1.75
Tanga	Korogwe	Lutindi	1.5
Tanga	Korogwe	Lutindi	3
Tanga	Korogwe	Lutindi	2
Tanga	Korogwe	Lutindi	1
Tanga	Korogwe	Lutindi	1.5
Tanga	Korogwe	Magoma	2.66667
Tanga	Korogwe	Magoma	2.5
Tanga	Korogwe	Magoma	2
Tanga	Korogwe	Magoma	3
Tanga	Korogwe	Magoma	1.75
Tanga	Korogwe	Magoma	2.5
Tanga	Korogwe	Magoma	2.5
Tanga	Korogwe	Magoma	2.75
Tanga	Korogwe	Magoma	3
Tanga	Korogwe	Magoma	2
Tanga	Korogwe	Magoma	2.5
Tanga	Korogwe	Magoma	3
Tanga	Korogwe	Magoma	2.5
Tanga	Korogwe	Magoma	3
Tanga	Korogwe	Magoma	2.75
Tanga	Korogwe	Magoma	2
Tanga	Korogwe	Magoma	3
Tanga	Korogwe	Magoma	3
Tanga	Korogwe	Magoma	4
Tanga	Korogwe	Magoma	2
Tanga	Korogwe	Makuyuni	1.5
Tanga	Korogwe	Makuyuni	1.5
Tanga	Korogwe	Makuyuni	1.5
Tanga	Korogwe	Makuyuni	1.75
Tanga	Korogwe	Makuyuni	1
Tanga	Korogwe	Makuyuni	2
Tanga	Korogwe	Makuyuni	1.5
Tanga	Korogwe	Makuyuni	1
Tanga	Korogwe	Makuyuni	2
Tanga	Korogwe	Makuyuni	1.5
Tanga	Korogwe	Makuyuni	1.5
Tanga	Korogwe	Makuyuni	1.33333
Tanga	Korogwe	Makuyuni	1.5
Tanga	Korogwe	Makuyuni	1.5
Tanga	Korogwe	Makuyuni	0.75
Tanga	Korogwe	Makuyuni	1.33333
Tanga	Korogwe	Makuyuni	1.75
Tanga	Korogwe	Makuyuni	1.5
Tanga	Korogwe	Makuyuni	1
Tanga	Korogwe	Makuyuni	1.5
Tanga	Korogwe	Makuyuni	1
Tanga	Korogwe	Makuyuni	1
Tanga	Korogwe	Makuyuni	1.5
Tanga	Korogwe	Makuyuni	1
Tanga	Korogwe	Makuyuni	1.5
Tanga	Korogwe	Makuyuni	1.5
Tanga	Korogwe	Makuyuni	1
Tanga	Korogwe	Makuyuni	1.58333
Tanga	Korogwe	Makuyuni	1
Tanga	Korogwe	Makuyuni	2.5
Tanga	Korogwe	Makuyuni	1
Tanga	Korogwe	Makuyuni	1
Tanga	Korogwe	Makuyuni	1.5
Tanga	Korogwe	Makuyuni	1
Tanga	Korogwe	Makuyuni	1.5
Tanga	Korogwe	Makuyuni	1.5
Tanga	Korogwe	Makuyuni	1.33333
Tanga	Korogwe	Makuyuni	1
Tanga	Korogwe	Makuyuni	1.66667
Tanga	Korogwe	Makuyuni	1.5
Tanga	Korogwe	Makuyuni	2
Tanga	Korogwe	Makuyuni	1.83333
Tanga	Korogwe	Makuyuni	1.91667
Tanga	Korogwe	Makuyuni	2.5
Tanga	Korogwe	Makuyuni	1
Tanga	Korogwe	Makuyuni	1.75
Tanga	Korogwe	Makuyuni	1.5
Tanga	Korogwe	Makuyuni	1.33333
Tanga	Korogwe	Makuyuni	1.5
Tanga	Korogwe	Makuyuni	1.33333
Tanga	Korogwe	Makuyuni	1.5
Tanga	Korogwe	Makuyuni	2.5
Tanga	Korogwe	Makuyuni	1.5
Tanga	Korogwe	Makuyuni	1
Tanga	Korogwe	Makuyuni	1.5
Tanga	Korogwe	Makuyuni	2.5
Tanga	Korogwe	Makuyuni	5
Tanga	Korogwe	Makuyuni	1.5
Tanga	Korogwe	Makuyuni	1.5
Tanga	Korogwe	Makuyuni	1.33333
Tanga	Korogwe	Makuyuni	2
Tanga	Korogwe	Makuyuni	1.75
Tanga	Korogwe	Makuyuni	1.33333
Tanga	Korogwe	Makuyuni	2
Tanga	Korogwe	Makuyuni	1.5
Tanga	Korogwe	Makuyuni	1.5
Tanga	Korogwe	Makuyuni	2.5
Tanga	Korogwe	Makuyuni	1.5
Tanga	Korogwe	Makuyuni	1.75
Tanga	Korogwe	Makuyuni	1.5
Tanga	Korogwe	Makuyuni	1
Tanga	Korogwe	Makuyuni	1
Tanga	Korogwe	Makuyuni	1.5
Tanga	Korogwe	Makuyuni	1.33333
Tanga	Korogwe	Makuyuni	3.5
Tanga	Korogwe	Makuyuni	1.5
Tanga	Korogwe	Makuyuni	3
Tanga	Korogwe	Makuyuni	1.83333
Tanga	Korogwe	Makuyuni	1.5
Tanga	Korogwe	Makuyuni	1
Tanga	Korogwe	Makuyuni	1.75
Tanga	Korogwe	Makuyuni	1
Tanga	Korogwe	Makuyuni	1.33333
Tanga	Korogwe	Makuyuni	0.75
Tanga	Korogwe	Makuyuni	2
Tanga	Korogwe	Makuyuni	1
Tanga	Korogwe	Makuyuni	1.5
Tanga	Korogwe	Makuyuni	2
Tanga	Korogwe	Makuyuni	1
Tanga	Korogwe	Makuyuni	1.5
Tanga	Korogwe	Makuyuni	2
Tanga	Korogwe	Makuyuni	1
Tanga	Korogwe	Makuyuni	1.75
Tanga	Korogwe	Makuyuni	0.75
Tanga	Korogwe	Mashewa	3
Tanga	Korogwe	Mashewa	3
Tanga	Korogwe	Mashewa	1.75
Tanga	Korogwe	Mashewa	1.5
Tanga	Korogwe	Mashewa	3
Tanga	Korogwe	Mashewa	3.03333
Tanga	Korogwe	Mashewa	2.75
Tanga	Korogwe	Mashewa	5
Tanga	Korogwe	Mashewa	1.75
Tanga	Korogwe	Mashewa	1.5
Tanga	Korogwe	Mashewa	3
Tanga	Korogwe	Mashewa	3
Tanga	Korogwe	Mashewa	1.5
Tanga	Korogwe	Mashewa	4
Tanga	Korogwe	Mashewa	3
Tanga	Korogwe	Mashewa	1.5
Tanga	Korogwe	Mashewa	2
Tanga	Korogwe	Mashewa	3
Tanga	Korogwe	Mashewa	1.5
Tanga	Korogwe	Mashewa	5
Tanga	Korogwe	Mashewa	4
Tanga	Korogwe	Mashewa	1.33333
Tanga	Korogwe	Mashewa	2.66667
Tanga	Korogwe	Mashewa	3.5
Tanga	Korogwe	Mashewa	3
Tanga	Korogwe	Mazinde	3
Tanga	Korogwe	Mazinde	1.5
Tanga	Korogwe	Mkalamo	3
Tanga	Korogwe	Mkalamo	3
Tanga	Korogwe	Mkalamo	3
Tanga	Korogwe	Mnyuzi	0.5
Tanga	Korogwe	Mnyuzi	1.75
Tanga	Korogwe	Mnyuzi	1
Tanga	Korogwe	Mnyuzi	2.5
Tanga	Korogwe	Mnyuzi	2.83333
Tanga	Korogwe	Mnyuzi	1
Tanga	Korogwe	Mnyuzi	1
Tanga	Korogwe	Mnyuzi	2
Tanga	Korogwe	Mnyuzi	0.25
Tanga	Korogwe	Mnyuzi	0.25
Tanga	Korogwe	Mnyuzi	0.5
Tanga	Korogwe	Mnyuzi	0.75
Tanga	Korogwe	Mnyuzi	1.5
Tanga	Korogwe	Mnyuzi	1
Tanga	Korogwe	Mnyuzi	1
Tanga	Korogwe	Mnyuzi	2.5
Tanga	Korogwe	Mnyuzi	2
Tanga	Korogwe	Mnyuzi	0.5
Tanga	Korogwe	Mnyuzi	2.5
Tanga	Korogwe	Mnyuzi	2
Tanga	Korogwe	Mnyuzi	1
Tanga	Korogwe	Mnyuzi	1.33333
Tanga	Korogwe	Mnyuzi	2
Tanga	Korogwe	Mnyuzi	2
Tanga	Korogwe	Mombo	0.75
Tanga	Korogwe	Mombo	1
Tanga	Korogwe	Mombo	3
Tanga	Korogwe	Mombo	2.41667
Tanga	Korogwe	Msambiazi	0.5
Tanga	Korogwe	Msambiazi	1.5
Tanga	Korogwe	Msambiazi	0.75
Tanga	Korogwe	Msambiazi	1.75
Tanga	Korogwe	Msambiazi	0.5
Tanga	Korogwe	Msambiazi	0.75
Tanga	Korogwe	Msambiazi	0.25
Tanga	Korogwe	Msambiazi	0.75
Tanga	Korogwe	Msambiazi	0.5
Tanga	Korogwe	Msambiazi	1.5
Tanga	Korogwe	Msambiazi	1.5
Tanga	Korogwe	Msambiazi	1
Tanga	Korogwe	Msambiazi	0.75
Tanga	Korogwe	Msambiazi	0.75
Tanga	Korogwe	Msambiazi	1.5
Tanga	Korogwe	Msambiazi	0.5
Tanga	Korogwe	Msambiazi	1
Tanga	Korogwe	Msambiazi	0.5
Tanga	Korogwe	Msambiazi	0.75
Tanga	Korogwe	Msambiazi	1.5
Tanga	Korogwe	Msambiazi	1
Tanga	Korogwe	Msambiazi	0.666667
Tanga	Korogwe	Msambiazi	0.666667
Tanga	Korogwe	Msambiazi	1
Tanga	Korogwe	Msambiazi	0.5
Tanga	Korogwe	Msambiazi	1
Tanga	Korogwe	Msambiazi	0.5
Tanga	Korogwe	Msambiazi	1.33333
Tanga	Korogwe	Msambiazi	1.33333
Tanga	Korogwe	Msambiazi	0.833333
Tanga	Korogwe	Msambiazi	0.75
Tanga	Korogwe	Msambiazi	1.5
Tanga	Korogwe	Msambiazi	0.5
Tanga	Korogwe	Msambiazi	1
Tanga	Korogwe	Msambiazi	0.333333
Tanga	Korogwe	Msambiazi	1
Tanga	Korogwe	Msambiazi	0.75
Tanga	Korogwe	Msambiazi	0.75
Tanga	Korogwe	Msambiazi	0.75
Tanga	Korogwe	Msambiazi	1
Tanga	Korogwe	Msambiazi	0.5
Tanga	Korogwe	Msambiazi	1.5
Tanga	Korogwe	Msambiazi	0.5
Tanga	Korogwe	Msambiazi	0.75
Tanga	Korogwe	Msambiazi	1
Tanga	Korogwe	Msambiazi	0.5
Tanga	Korogwe	Msambiazi	0.5
Tanga	Korogwe	Ngombezi	1.5
Tanga	Korogwe	Ngombezi	1.5
Tanga	Korogwe	Ngombezi	4
Tanga	Korogwe	Ngombezi	1.83333
Tanga	Korogwe	Ngombezi	1
Tanga	Korogwe	Ngombezi	1.5
Tanga	Korogwe	Ngombezi	1
Tanga	Korogwe	Ngombezi	1.75
Tanga	Korogwe	Ngombezi	2.03333
Tanga	Korogwe	Ngombezi	1.5
Tanga	Korogwe	Ngombezi	1.5
Tanga	Korogwe	Ngombezi	1.5
Tanga	Korogwe	Ngombezi	1.5
Tanga	Korogwe	Ngombezi	1.5
Tanga	Korogwe	Ngombezi	1
Tanga	Korogwe	Ngombezi	1.5
Tanga	Korogwe	Ngombezi	2.5
Tanga	Korogwe	Ngombezi	1.5
Tanga	Korogwe	Ngombezi	1.5
Tanga	Korogwe	Ngombezi	1.16667
Tanga	Korogwe	Ngombezi	1.5
Tanga	Korogwe	Vugiri	1.83333
Tanga	Korogwe	Vugiri	1
Tanga	Korogwe	Vugiri	2
Tanga	Korogwe	Vugiri	1.5
Tanga	Korogwe	Vugiri	1.5
Tanga	Korogwe	Vugiri	2
Tanga	Korogwe	Vugiri	2
Tanga	Korogwe	Vugiri	1.5
Tanga	Korogwe	Vugiri	2.25
Tanga	Korogwe	Vugiri	1
Tanga	Korogwe	Vugiri	1.66667
Tanga	Korogwe	Vugiri	2
Tanga	Korogwe	Vugiri	2
Tanga	Korogwe	Vugiri	2
Tanga	Korogwe	Vugiri	1.75
Tanga	Korogwe	Vugiri	1.5
Tanga	Korogwe	Vugiri	2
Tanga	Korogwe	Vugiri	1.5
Tanga	Korogwe	Vugiri	2
Tanga	Korogwe	Vugiri	2
Tanga	Korogwe	Vugiri	3.25
Tanga	Korogwe	Vugiri	2.5
Tanga	Korogwe	Vugiri	2
Tanga	Korogwe	Vugiri	2
Tanga	Korogwe	Vugiri	3
Tanga	Korogwe	Vugiri	1
Tanga	Korogwe	Vugiri	1.33333
Tanga	Korogwe	Vugiri	2
Tanga	Korogwe	Vugiri	2
Tanga	Korogwe	Vugiri	2
Tanga	Korogwe	Vugiri	1.33333
Tanga	Korogwe	Vugiri	1.91667
Tanga	Korogwe	Vugiri	2.5
Tanga	Korogwe	Vugiri	2
Tanga	Korogwe	Vugiri	6
Tanga	Korogwe	Vugiri	1
Tanga	Korogwe	Vugiri	1.5
Tanga	Korogwe	Vugiri	2
Tanga	Korogwe	Vugiri	1
Tanga	Korogwe	Vugiri	1.5
Tanga	Korogwe	Vugiri	1.75
Tanga	Korogwe	Vugiri	1
Tanga	Korogwe	Vugiri	1.75
Tanga	Korogwe	Vugiri	4
Tanga	Korogwe	Vugiri	1.5
Tanga	Korogwe	Vugiri	1
Tanga	Korogwe	Vugiri	2
Tanga	Korogwe	Vugiri	1
Tanga	Lushoto	Baga	0.75
Tanga	Lushoto	Bumbuli	4
Tanga	Lushoto	Gare	3
Tanga	Lushoto	Gare	1
Tanga	Lushoto	Gare	4
Tanga	Lushoto	Gare	2.5
Tanga	Lushoto	Kwai	10
Tanga	Lushoto	Lushoto	1.33333
Tanga	Lushoto	Lushoto	0.5
Tanga	Lushoto	Lushoto	3
Tanga	Lushoto	Lushoto	0.5
Tanga	Lushoto	Lushoto	1
Tanga	Lushoto	Lushoto	1
Tanga	Lushoto	Lushoto	0.083333
Tanga	Lushoto	Lushoto	1
Tanga	Lushoto	Lushoto	2
Tanga	Lushoto	Malibwi	4
Tanga	Lushoto	Mbuzii	2
Tanga	Lushoto	Mbuzii	1
Tanga	Lushoto	Mgwashi	4
Tanga	Lushoto	Mlalo	0.5
Tanga	Lushoto	Mlalo	3
Tanga	Lushoto	Mlalo	2
Tanga	Lushoto	Mlola	3
Tanga	Lushoto	Mlola	3
Tanga	Lushoto	Mng'aro	4
Tanga	Lushoto	Mtae	2
Tanga	Lushoto	Mwangoi	3
Tanga	Lushoto	Rangwi	0.033333
Tanga	Lushoto	Shume	2
Tanga	Lushoto	Soni	1.5
Tanga	Lushoto	Soni	0.5
Tanga	Lushoto	Tamota	2.5
Tanga	Lushoto	Tamota	2
Tanga	Lushoto	Tamota	1.75
Tanga	Lushoto	Tamota	2.5
Tanga	Lushoto	Tamota	2
Tanga	Lushoto	Tamota	4
Tanga	Lushoto	Tamota	1.33333
Tanga	Lushoto	Tamota	2.5
Tanga	Lushoto	Tamota	2
Tanga	Lushoto	Tamota	1.83333
Tanga	Lushoto	Ubiri	0.75
Tanga	Lushoto	Ubiri	2
Tanga	Lushoto	Ubiri	2
Tanga	Lushoto	Ubiri	1
Tanga	Lushoto	Ubiri	1
Tanga	Lushoto	Ubiri	1
Tanga	Lushoto	Ubiri	2
Tanga	Lushoto	Ubiri	1
Tanga	Lushoto	Ubiri	3
Tanga	Lushoto	Ubiri	2
Tanga	Lushoto	Ubiri	1.5
Tanga	Lushoto	Ubiri	1
Tanga	Lushoto	Ubiri	2
Tanga	Lushoto	Ubiri	2
Tanga	Lushoto	Ubiri	1
Tanga	Lushoto	Ubiri	3
Tanga	Lushoto	Ubiri	1.75
Tanga	Lushoto	Ubiri	0.5
Tanga	Lushoto	Ubiri	1.5
Tanga	Lushoto	Ubiri	1
Tanga	Lushoto	Ubiri	1.5
Tanga	Lushoto	Ubiri	1.5
Tanga	Lushoto	Vuga	2
Tanga	Lushoto	Vuga	1.5
Tanga	Lushoto	Vuga	1.75
Tanga	Muheza	Bwembwera	0.5
Tanga	Muheza	Bwembwera	0.583333
Tanga	Muheza	Bwembwera	0.5
Tanga	Muheza	Bwembwera	1.5
Tanga	Muheza	Bwembwera	1
Tanga	Muheza	Bwembwera	1.5
Tanga	Muheza	Bwembwera	1.5
Tanga	Muheza	Bwembwera	10
Tanga	Muheza	Bwembwera	0.25
Tanga	Muheza	Bwembwera	0.5
Tanga	Muheza	Daluni	2.5
Tanga	Muheza	Daluni	4
Tanga	Muheza	Kicheba	1.5
Tanga	Muheza	Kicheba	1
Tanga	Muheza	Kicheba	2
Tanga	Muheza	Kicheba	1.5
Tanga	Muheza	Kicheba	0.666667
Tanga	Muheza	Kicheba	1
Tanga	Muheza	Kicheba	1
Tanga	Muheza	Kicheba	0.5
Tanga	Muheza	Kicheba	1
Tanga	Muheza	Kicheba	1
Tanga	Muheza	Kicheba	1.5
Tanga	Muheza	Kilulu	2
Tanga	Muheza	Kilulu	0.5
Tanga	Muheza	Kilulu	0.5
Tanga	Muheza	Kilulu	7
Tanga	Muheza	Kilulu	1.66667
Tanga	Muheza	Kilulu	1
Tanga	Muheza	Kilulu	1
Tanga	Muheza	Kilulu	1
Tanga	Muheza	Kilulu	1
Tanga	Muheza	Kilulu	2
Tanga	Muheza	Kilulu	0.5
Tanga	Muheza	Kilulu	0.25
Tanga	Muheza	Kilulu	2
Tanga	Muheza	Kilulu	0.5
Tanga	Muheza	Kilulu	0.333333
Tanga	Muheza	Kilulu	0.25
Tanga	Muheza	Kilulu	1
Tanga	Muheza	Kilulu	0.75
Tanga	Muheza	Kilulu	0.5
Tanga	Muheza	Kilulu	1
Tanga	Muheza	Kilulu	1
Tanga	Muheza	Kilulu	1
Tanga	Muheza	Kilulu	0.5
Tanga	Muheza	Kilulu	0.5
Tanga	Muheza	Kilulu	0.25
Tanga	Muheza	Kilulu	1.5
Tanga	Muheza	Kilulu	1
Tanga	Muheza	Kilulu	0.5
Tanga	Muheza	Kilulu	0.25
Tanga	Muheza	Kilulu	1
Tanga	Muheza	Kilulu	0.75
Tanga	Muheza	Kilulu	4
Tanga	Muheza	Kilulu	1
Tanga	Muheza	Kilulu	2
Tanga	Muheza	Kilulu	2
Tanga	Muheza	Kilulu	1
Tanga	Muheza	Kilulu	1
Tanga	Muheza	Kilulu	1.16667
Tanga	Muheza	Kilulu	0.5
Tanga	Muheza	Kilulu	1.16667
Tanga	Muheza	Kilulu	0.5
Tanga	Muheza	Kilulu	0.5
Tanga	Muheza	Kilulu	0.116667
Tanga	Muheza	Kilulu	3
Tanga	Muheza	Kilulu	1
Tanga	Muheza	Kisiwani	4
Tanga	Muheza	Kisiwani	0.5
Tanga	Muheza	Kisiwani	5.5
Tanga	Muheza	Kisiwani	3
Tanga	Muheza	Kisiwani	3
Tanga	Muheza	Kisiwani	8
Tanga	Muheza	Kisiwani	3
Tanga	Muheza	Kisiwani	2
Tanga	Muheza	Kisiwani	0.75
Tanga	Muheza	Kisiwani	4
Tanga	Muheza	Kisiwani	0.75
Tanga	Muheza	Kisiwani	5
Tanga	Muheza	Kisiwani	2
Tanga	Muheza	Kisiwani	1
Tanga	Muheza	Kisiwani	2
Tanga	Muheza	Kisiwani	1
Tanga	Muheza	Kisiwani	1.5
Tanga	Muheza	Kisiwani	0.5
Tanga	Muheza	Kisiwani	1.5
Tanga	Muheza	Kisiwani	2
Tanga	Muheza	Kisiwani	3
Tanga	Muheza	Kisiwani	8
Tanga	Muheza	Kwafungo	3
Tanga	Muheza	Kwafungo	1
Tanga	Muheza	Kwafungo	1
Tanga	Muheza	Kwafungo	1
Tanga	Muheza	Kwafungo	1
Tanga	Muheza	Kwafungo	1
Tanga	Muheza	Kwafungo	0.5
Tanga	Muheza	Kwafungo	3
Tanga	Muheza	Kwafungo	0.5
Tanga	Muheza	Kwafungo	4
Tanga	Muheza	Kwafungo	1.5
Tanga	Muheza	Kwafungo	6
Tanga	Muheza	Kwafungo	3
Tanga	Muheza	Kwafungo	1
Tanga	Muheza	Kwafungo	3
Tanga	Muheza	Kwafungo	1.5
Tanga	Muheza	Kwafungo	1
Tanga	Muheza	Kwafungo	1
Tanga	Muheza	Kwafungo	1.5
Tanga	Muheza	Kwafungo	0.5
Tanga	Muheza	Kwafungo	1
Tanga	Muheza	Kwafungo	3
Tanga	Muheza	Kwafungo	1.5
Tanga	Muheza	Kwafungo	2
Tanga	Muheza	Kwafungo	1
Tanga	Muheza	Kwafungo	1
Tanga	Muheza	Kwafungo	2.5
Tanga	Muheza	Kwafungo	3
Tanga	Muheza	Kwafungo	2
Tanga	Muheza	Kwafungo	0.5
Tanga	Muheza	Kwafungo	4
Tanga	Muheza	Kwafungo	1
Tanga	Muheza	Kwafungo	1
Tanga	Muheza	Kwafungo	1
Tanga	Muheza	Kwafungo	1
Tanga	Muheza	Kwafungo	2
Tanga	Muheza	Kwafungo	2
Tanga	Muheza	Kwafungo	2
Tanga	Muheza	Kwafungo	1
Tanga	Muheza	Kwafungo	1.5
Tanga	Muheza	Kwafungo	2
Tanga	Muheza	Kwafungo	2
Tanga	Muheza	Kwafungo	0.616667
Tanga	Muheza	Kwafungo	1
Tanga	Muheza	Kwafungo	1
Tanga	Muheza	Kwafungo	3
Tanga	Muheza	Lusanga	0.75
Tanga	Muheza	Lusanga	1.5
Tanga	Muheza	Lusanga	1
Tanga	Muheza	Lusanga	3
Tanga	Muheza	Lusanga	1
Tanga	Muheza	Lusanga	0.333333
Tanga	Muheza	Lusanga	1
Tanga	Muheza	Lusanga	1
Tanga	Muheza	Lusanga	0.5
Tanga	Muheza	Lusanga	2
Tanga	Muheza	Lusanga	0.5
Tanga	Muheza	Lusanga	0.333333
Tanga	Muheza	Lusanga	6
Tanga	Muheza	Lusanga	0.75
Tanga	Muheza	Lusanga	2
Tanga	Muheza	Lusanga	0.5
Tanga	Muheza	Lusanga	1
Tanga	Muheza	Lusanga	1
Tanga	Muheza	Lusanga	1
Tanga	Muheza	Lusanga	5
Tanga	Muheza	Lusanga	1.5
Tanga	Muheza	Lusanga	0.5
Tanga	Muheza	Lusanga	2
Tanga	Muheza	Lusanga	1.5
Tanga	Muheza	Lusanga	0.5
Tanga	Muheza	Lusanga	0.5
Tanga	Muheza	Lusanga	2
Tanga	Muheza	Lusanga	3
Tanga	Muheza	Lusanga	1
Tanga	Muheza	Lusanga	0.25
Tanga	Muheza	Lusanga	1
Tanga	Muheza	Lusanga	0.15
Tanga	Muheza	Lusanga	1
Tanga	Muheza	Lusanga	1
Tanga	Muheza	Lusanga	1
Tanga	Muheza	Lusanga	0.666667
Tanga	Muheza	Lusanga	1
Tanga	Muheza	Magila	0.5
Tanga	Muheza	Magila	1.5
Tanga	Muheza	Magila	1
Tanga	Muheza	Magila	1
Tanga	Muheza	Magila	4
Tanga	Muheza	Magila	0.25
Tanga	Muheza	Magila	1
Tanga	Muheza	Magila	5
Tanga	Muheza	Magoroto	3
Tanga	Muheza	Magoroto	1
Tanga	Muheza	Magoroto	3
Tanga	Muheza	Magoroto	3
Tanga	Muheza	Magoroto	6
Tanga	Muheza	Magoroto	3
Tanga	Muheza	Magoroto	2
Tanga	Muheza	Magoroto	1.5
Tanga	Muheza	Magoroto	3
Tanga	Muheza	Magoroto	3
Tanga	Muheza	Majengo	0.166667
Tanga	Muheza	Majengo	0.5
Tanga	Muheza	Majengo	0.5
Tanga	Muheza	Majengo	0.25
Tanga	Muheza	Majengo	0.25
Tanga	Muheza	Majengo	0.5
Tanga	Muheza	Majengo	0.25
Tanga	Muheza	Majengo	0.5
Tanga	Muheza	Majengo	0.5
Tanga	Muheza	Majengo	0.5
Tanga	Muheza	Majengo	1
Tanga	Muheza	Majengo	4
Tanga	Muheza	Majengo	0.166667
Tanga	Muheza	Majengo	0.5
Tanga	Muheza	Majengo	0.5
Tanga	Muheza	Majengo	0.25
Tanga	Muheza	Majengo	3
Tanga	Muheza	Majengo	0.25
Tanga	Muheza	Majengo	0.25
Tanga	Muheza	Majengo	0.016667
Tanga	Muheza	Majengo	0.583333
Tanga	Muheza	Maramba	3.33333
Tanga	Muheza	Maramba	6
Tanga	Muheza	Maramba	4
Tanga	Muheza	Maramba	9.66667
Tanga	Muheza	Maramba	6
Tanga	Muheza	Maramba	3
Tanga	Muheza	Maramba	5
Tanga	Muheza	Maramba	0.333333
Tanga	Muheza	Maramba	6
Tanga	Muheza	Maramba	4
Tanga	Muheza	Maramba	2
Tanga	Muheza	Masuguru	0.75
Tanga	Muheza	Masuguru	1
Tanga	Muheza	Masuguru	0.5
Tanga	Muheza	Masuguru	1
Tanga	Muheza	Masuguru	0.5
Tanga	Muheza	Masuguru	1
Tanga	Muheza	Masuguru	1
Tanga	Muheza	Masuguru	0.5
Tanga	Muheza	Masuguru	0.5
Tanga	Muheza	Masuguru	1
Tanga	Muheza	Masuguru	0.333333
Tanga	Muheza	Masuguru	0.25
Tanga	Muheza	Masuguru	0.416667
Tanga	Muheza	Masuguru	0.333333
Tanga	Muheza	Masuguru	0.333333
Tanga	Muheza	Masuguru	0.333333
Tanga	Muheza	Mbaramo	0.25
Tanga	Muheza	Mbaramo	0.25
Tanga	Muheza	Mbaramo	0.5
Tanga	Muheza	Mbaramo	1
Tanga	Muheza	Mbaramo	0.5
Tanga	Muheza	Mbaramo	0.333333
Tanga	Muheza	Mbaramo	1
Tanga	Muheza	Mbaramo	0.666667
Tanga	Muheza	Mhinduro	6
Tanga	Muheza	Mhinduro	6
Tanga	Muheza	Mhinduro	4
Tanga	Muheza	Mhinduro	2
Tanga	Muheza	Mhinduro	0.75
Tanga	Muheza	Mhinduro	3
Tanga	Muheza	Mhinduro	6
Tanga	Muheza	Mhinduro	4
Tanga	Muheza	Mhinduro	2.5
Tanga	Muheza	Misalai	4
Tanga	Muheza	Misalai	3
Tanga	Muheza	Misalai	1.5
Tanga	Muheza	Misalai	1.58333
Tanga	Muheza	Misalai	4
Tanga	Muheza	Misalai	1
Tanga	Muheza	Misalai	3
Tanga	Muheza	Misalai	3.5
Tanga	Muheza	Misalai	2
Tanga	Muheza	Misalai	2
Tanga	Muheza	Misalai	2
Tanga	Muheza	Misozwe	3
Tanga	Muheza	Misozwe	5
Tanga	Muheza	Misozwe	5
Tanga	Muheza	Misozwe	1
Tanga	Muheza	Misozwe	3.25
Tanga	Muheza	Misozwe	2
Tanga	Muheza	Misozwe	2
Tanga	Muheza	Misozwe	0.5
Tanga	Muheza	Misozwe	1
Tanga	Muheza	Misozwe	3
Tanga	Muheza	Mkuzi	1
Tanga	Muheza	Mkuzi	3
Tanga	Muheza	Mkuzi	1.5
Tanga	Muheza	Mkuzi	1
Tanga	Muheza	Mkuzi	0.333333
Tanga	Muheza	Mkuzi	2
Tanga	Muheza	Mkuzi	1
Tanga	Muheza	Mkuzi	1
Tanga	Muheza	Mkuzi	0.333333
Tanga	Muheza	Mkuzi	2
Tanga	Muheza	Mkuzi	1
Tanga	Muheza	Mkuzi	0.5
Tanga	Muheza	Mkuzi	2
Tanga	Muheza	Mkuzi	4
Tanga	Muheza	Mkuzi	1
Tanga	Muheza	Mkuzi	0.5
Tanga	Muheza	Mkuzi	2
Tanga	Muheza	Mkuzi	2
Tanga	Muheza	Mkuzi	2
Tanga	Muheza	Mkuzi	1
Tanga	Muheza	Mkuzi	1
Tanga	Muheza	Mkuzi	1.5
Tanga	Muheza	Mkuzi	1
Tanga	Muheza	Mkuzi	2
Tanga	Muheza	Mkuzi	4
Tanga	Muheza	Mkuzi	1
Tanga	Muheza	Mkuzi	1
Tanga	Muheza	Mtindiro	1
Tanga	Muheza	Mtindiro	2
Tanga	Muheza	Mtindiro	1
Tanga	Muheza	Mtindiro	2
Tanga	Muheza	Mtindiro	1.33333
Tanga	Muheza	Mtindiro	2
Tanga	Muheza	Mtindiro	1.5
Tanga	Muheza	Mtindiro	2
Tanga	Muheza	Mtindiro	2
Tanga	Muheza	Mtindiro	2
Tanga	Muheza	Mtindiro	2.25
Tanga	Muheza	Mtindiro	0.75
Tanga	Muheza	Mtindiro	3
Tanga	Muheza	Mtindiro	4
Tanga	Muheza	Mtindiro	1
Tanga	Muheza	Mtindiro	1
Tanga	Muheza	Mtindiro	9.5
Tanga	Muheza	Mtindiro	2.5
Tanga	Muheza	Mtindiro	2
Tanga	Muheza	Mtindiro	6
Tanga	Muheza	Mtindiro	1.25
Tanga	Muheza	Mtindiro	20
Tanga	Muheza	Mtindiro	4
Tanga	Muheza	Mtindiro	3
Tanga	Muheza	Mtindiro	3
Tanga	Muheza	Mtindiro	1
Tanga	Muheza	Mtindiro	3
Tanga	Muheza	Mtindiro	1
Tanga	Muheza	Mtindiro	1.5
Tanga	Muheza	Mtindiro	0.416667
Tanga	Muheza	Mtindiro	2
Tanga	Muheza	Mtindiro	3
Tanga	Muheza	Mtindiro	3.5
Tanga	Muheza	Mtindiro	2
Tanga	Muheza	Mtindiro	2
Tanga	Muheza	Mtindiro	1
Tanga	Muheza	Mtindiro	1.5
Tanga	Muheza	Mtindiro	1
Tanga	Muheza	Mtindiro	1
Tanga	Muheza	Mtindiro	1
Tanga	Muheza	Mtindiro	1
Tanga	Muheza	Mtindiro	2
Tanga	Muheza	Mtindiro	2.5
Tanga	Muheza	Mtindiro	2
Tanga	Muheza	Mtindiro	2
Tanga	Muheza	Mtindiro	2
Tanga	Muheza	Mtindiro	1.5
Tanga	Muheza	Mtindiro	2
Tanga	Muheza	Mtindiro	2
Tanga	Muheza	Mtindiro	3
Tanga	Muheza	Mtindiro	1
Tanga	Muheza	Mtindiro	0.5
Tanga	Muheza	Mtindiro	2
Tanga	Muheza	Ngomeni	0.75
Tanga	Muheza	Ngomeni	0.5
Tanga	Muheza	Ngomeni	0.75
Tanga	Muheza	Ngomeni	0.5
Tanga	Muheza	Ngomeni	1
Tanga	Muheza	Ngomeni	1
Tanga	Muheza	Ngomeni	1
Tanga	Muheza	Ngomeni	0.5
Tanga	Muheza	Ngomeni	0.5
Tanga	Muheza	Ngomeni	0.5
Tanga	Muheza	Ngomeni	3
Tanga	Muheza	Ngomeni	0.5
Tanga	Muheza	Ngomeni	1.5
Tanga	Muheza	Ngomeni	0.416667
Tanga	Muheza	Ngomeni	1
Tanga	Muheza	Ngomeni	1
Tanga	Muheza	Ngomeni	0.75
Tanga	Muheza	Ngomeni	2
Tanga	Muheza	Ngomeni	0.5
Tanga	Muheza	Ngomeni	1.5
Tanga	Muheza	Ngomeni	0.5
Tanga	Muheza	Ngomeni	1
Tanga	Muheza	Ngomeni	0.25
Tanga	Muheza	Ngomeni	2
Tanga	Muheza	Ngomeni	0.666667
Tanga	Muheza	Ngomeni	0.5
Tanga	Muheza	Ngomeni	0.75
Tanga	Muheza	Ngomeni	2
Tanga	Muheza	Ngomeni	0.5
Tanga	Muheza	Nkumba	2
Tanga	Muheza	Nkumba	1
Tanga	Muheza	Nkumba	0.5
Tanga	Muheza	Nkumba	0.5
Tanga	Muheza	Nkumba	0.25
Tanga	Muheza	Nkumba	1
Tanga	Muheza	Nkumba	4
Tanga	Muheza	Nkumba	1
Tanga	Muheza	Nkumba	1
Tanga	Muheza	Nkumba	1
Tanga	Muheza	Nkumba	0.5
Tanga	Muheza	Nkumba	2
Tanga	Muheza	Nkumba	1
Tanga	Muheza	Nkumba	1
Tanga	Muheza	Nkumba	4
Tanga	Muheza	Nkumba	1
Tanga	Muheza	Nkumba	0.75
Tanga	Muheza	Nkumba	0.5
Tanga	Muheza	Nkumba	2
Tanga	Muheza	Nkumba	0.5
Tanga	Muheza	Nkumba	1.75
Tanga	Muheza	Nkumba	0.75
Tanga	Muheza	Nkumba	0.5
Tanga	Muheza	Nkumba	1
Tanga	Muheza	Nkumba	0.5
Tanga	Muheza	Nkumba	0.666667
Tanga	Muheza	Nkumba	5
Tanga	Muheza	Nkumba	0.25
Tanga	Muheza	Nkumba	1
Tanga	Muheza	Nkumba	0.5
Tanga	Muheza	Pande	3
Tanga	Muheza	Pande	1
Tanga	Muheza	Pande	3
Tanga	Muheza	Pande	4
Tanga	Muheza	Pande	1
Tanga	Muheza	Pande	0.416667
Tanga	Muheza	Pande	3
Tanga	Muheza	Pande	2
Tanga	Muheza	Potwe	2
Tanga	Muheza	Potwe	3
Tanga	Muheza	Potwe	0.5
Tanga	Muheza	Potwe	3.5
Tanga	Muheza	Potwe	2
Tanga	Muheza	Potwe	2
Tanga	Muheza	Potwe	4
Tanga	Muheza	Potwe	1
Tanga	Muheza	Potwe	3
Tanga	Muheza	Potwe	2.5
Tanga	Muheza	Potwe	2
Tanga	Muheza	Potwe	2
Tanga	Muheza	Potwe	2.5
Tanga	Muheza	Potwe	2
Tanga	Muheza	Potwe	0.166667
Tanga	Muheza	Potwe	0.75
Tanga	Muheza	Potwe	2
Tanga	Muheza	Potwe	2
Tanga	Muheza	Potwe	0.5
Tanga	Muheza	Songa	5
Tanga	Muheza	Songa	4
Tanga	Muheza	Songa	3
Tanga	Muheza	Songa	1.5
Tanga	Muheza	Songa	0.5
Tanga	Muheza	Songa	0.5
Tanga	Muheza	Songa	4
Tanga	Muheza	Songa	1.5
Tanga	Muheza	Songa	0.75
Tanga	Muheza	Songa	0.75
Tanga	Muheza	Songa	1.25
Tanga	Muheza	Songa	2
Tanga	Muheza	Songa	6
Tanga	Muheza	Songa	2
Tanga	Muheza	Songa	0.5
Tanga	Muheza	Songa	1
Tanga	Muheza	Songa	1.75
Tanga	Muheza	Songa	1
Tanga	Muheza	Songa	3
Tanga	Muheza	Songa	3
Tanga	Muheza	Songa	1
Tanga	Muheza	Songa	7
Tanga	Muheza	Songa	2.5
Tanga	Muheza	Songa	2
Tanga	Muheza	Songa	2
Tanga	Muheza	Songa	1
Tanga	Muheza	Songa	1
Tanga	Muheza	Songa	0.05
Tanga	Muheza	Songa	2
Tanga	Muheza	Songa	1.5
Tanga	Muheza	Songa	2.16667
Tanga	Muheza	Songa	3
Tanga	Muheza	Songa	0.333333
Tanga	Muheza	Songa	1
Tanga	Muheza	Songa	0.5
Tanga	Muheza	Songa	1
Tanga	Muheza	Tingeni	3
Tanga	Muheza	Tingeni	3
Tanga	Muheza	Tingeni	1
Tanga	Muheza	Tingeni	0.5
Tanga	Muheza	Tingeni	1
Tanga	Muheza	Tingeni	3
Tanga	Muheza	Tingeni	0.5
Tanga	Muheza	Tingeni	0.5
Tanga	Muheza	Tingeni	1
Tanga	Muheza	Tingeni	0.75
Tanga	Muheza	Tingeni	0.5
Tanga	Muheza	Tingeni	0.5
Tanga	Muheza	Tingeni	0.333333
Tanga	Muheza	Tingeni	1
Tanga	Muheza	Tingeni	2
Tanga	Muheza	Tingeni	0.5
Tanga	Muheza	Tingeni	2
Tanga	Muheza	Tingeni	0.75
Tanga	Muheza	Tingeni	0.5
Tanga	Muheza	Tingeni	2
Tanga	Muheza	Zirai	3.5
Tanga	Muheza	Zirai	1
Tanga	Muheza	Zirai	3
Tanga	Muheza	Zirai	4.5
Tanga	Muheza	Zirai	6
Tanga	Muheza	Zirai	3

## Sheet: Africa-wide data
					proportion (%) of severe malaria cases in each annual age group, out of total in under 10s
	country	site, year(s)	parasite prevalence (%), 2 to 10 years old	severe malaria incidence per 1000 per year, 0 to 10 years old	0-1	1-2	2-3	3-4	4-5	5-6	6-7	7-8	8-9	9-10
	Gambia	Bakau 92-94	2.1	3.9	11.2	14.8	16.3	15.1	9.3	5.7	9.3	6	5.3	7
	Gambia	Foni Konsala 1994-95	34.1	30	6.7	10.2	20.5	17.5	14	12.7	5.9	7.2	3.2	2.1
	Gambia	Sukuta, 92-95	42.4	25.8	10.9	14.6	17.6	15.9	13.2	9.8	6.3	4.9	4.4	2.4
	Kenya	Kilifi North 90-95	51.9	25.9	23.5	24.9	20.6	12.3	8.8	4.8	2.7	1.3	0.5	0.5
	Kenya	Kilifi South, 1992	76.9	16.7	53.7	26.1	9.8	3.4	2.9	2.1	1.3	0	0	0.5
	Kenya	Kilifi township	8.4	18.9
	Kenya	Siaya, 92-96	75.4	18	53.1	23.4	10.2	5.8	3.7	1.8	1	0.2	0.8	0
	Malawi	Mponda, 94-95	33	21.7	28.4	29.2	20.3	11	2.9	1.6	3.1	1.3	1.3	0.8
	Tanzania	Namala Michenga 1991-92	87.5	19.7	57.8	25.3	9	2	2.1	2.5	1.2	0	0	0
						s
